# Supplementary material for: IntensityCheck – The light measuring app for microscope performance checks and consistent fluorescence imaging
Source: PLoS One. 2019 Mar 28;14(3):e0214659. doi: 10.1371/journal.pone.0214659 (PMC6438524; doi:10.1371/journal.pone.0214659)
Supplement: S1 File — The files are required for changing the design of the 3D printed parts and for importing into typical 3D printer software packages. (ZIP) [file pone.0214659.s008.zip]

Archive with 11 entries (11 files):
- ObjectiveSensor_bottom_part_v1-0_14082018.stl
- ObjectiveSensor_top_part_v1-0_14082018.stl
- ObjectiveSensor_v1-0_14082018.skp
- RfDuino_Programmer_bottom_part_v1-0_14082018.stl
- RfDuino_Programmer_top_part_v1-0_14082018.stl
- RfDuino_Programmer_v1-0_14082018.skp
- SlideSensor_bottom_part_v1-0_14082018.stl
- SlideSensor_top_part_v1-0_14082018.stl
- SlideSensor_v1-0_14082018.skp
- ObjectiveSensor_v2-0_12022019.skp
- ObjectiveSensor_v2-0_12022019.stl
