# Supplementary material for: IntensityCheck – The light measuring app for microscope performance checks and consistent fluorescence imaging
Source: PLoS One. 2019 Mar 28;14(3):e0214659. doi: 10.1371/journal.pone.0214659 (PMC6438524; doi:10.1371/journal.pone.0214659)
Supplement: S2 File — (ZIP) [file pone.0214659.s009.zip › IntensityCheck_v1-0_14082018.ino]

/*   IntensityCheck v1.0
 *    
 *   Copyright 2016-2018 Medical Research Council
 *   Dirk Dormann  -  dirk.dormann@lms.mrc.ac.uk
 *   Medical Research Council
 *   MRC London Institute of Medical Sciences 
 *   Hammersmith Hospital Campus
 *   Du Cane Road
 *   London W12 0NN
 *   UK
 *
 *   This program is free software: you can redistribute it and/or modify
 *   it under the terms of the GNU General Public License as published by
 *   the Free Software Foundation, either version 3 of the License, or
 *   any later version.
 *   This program is distributed in the hope that it will be useful,
 *   but WITHOUT ANY WARRANTY; without even the implied warranty of
 *   MERCHANTABILITY or FITNESS FOR A PARTICULAR PURPOSE.  See the
 *   GNU General Public License for more details.
 *
 *   For a copy of the GNU General Public License is see <http://www.gnu.org/licenses/>.
 *
 *  -----------------------------------------------------------------------------------------
 *    
 *    
 *  The automatic detection of the light sensor type
 *  requires the modification of the file "Adafruit_TSL2561_U.cpp":
 *  
 *  in: boolean Adafruit_TSL2561_Unified::init() 
 *   replace: if (x == 0xFF) with: if (x >= 0x1F)  
 *   
 *  
 *  Functionality for the TCS34725 RGB colour sensor:
 *  
 *  switching LED light on and off (LIGHT_ON/LIGHT_OFF)
 *  switching between slow 700ms and faster 154ms integration time
 *  switching between 1x and 16x GAIN
 *  RGB to HSL colour conversion
 *  sending dataPacket with integer intensity/ integer hue/ integer lux transmission/ integer sensor type
 *  
 *  
 *  Functionality for the TSL2561 light sensor:
 *  
 *  switching between slow 402ms and faster 101ms integration time
 *  switching between 1x and 16x GAIN
 *  sending dataPacket with integer VIS intensity/ integer IR intensity/ integer VIS-IR intensity/ integer sensor type
 *  
 *  
 */

#include <Wire.h>
#include <RFduinoBLE.h>

#include <Adafruit_TCS34725.h>
#include <Adafruit_TSL2561_U.h>
#include <Adafruit_Sensor.h>


#define LIGHT_ON false
#define LIGHT_OFF true
   
/* Initialise TCS34725 with specific 154ms integration time and 1x gain value */
Adafruit_TCS34725 tcs = Adafruit_TCS34725(TCS34725_INTEGRATIONTIME_154MS, TCS34725_GAIN_1X);

/* Initialisation of TSL2561 integration time and gain in setup function below */
Adafruit_TSL2561_Unified tsl = Adafruit_TSL2561_Unified(TSL2561_ADDR_FLOAT, 12345);

/* Bluetooth data transmission via dataPacket */
struct dataPacket
{
  int valueA;    
  int valueB;  
  int valueC;
  int sensorType;
  
};

struct dataPacket packet;

/* Keeping track of the connected sensor: TCS34725 = 1, TSL2561 = 2, no sensor = 0 */
int SensorSelection;

void setup(void) {

  /* Keep LED on RGB sensor OFF during startup */
  tcs.setInterrupt(LIGHT_OFF); 
  
  /* Enable Arduino serial interface */
  Serial.begin(9600);
  Serial.println("LightSensor RFDuino started");
  
  /* Bluetooth BLE configuration */
  RFduinoBLE.advertisementInterval = 250;
  RFduinoBLE.deviceName = "LightSensor";
  RFduinoBLE.txPowerLevel = -16;

  /* start the BLE stack */
  RFduinoBLE.begin();

  /* Initialise & determine sensor type (TCS34725 or TSL2561) */
  if (tcs.begin()) {
    tcs.setInterrupt(LIGHT_OFF); 
    Serial.println("Found RGB sensor TCS34725");
    SensorSelection = 1;
  } 
  else if (tsl.begin()){
    Serial.println("Found VIS/IR sensor TSL2561");
    tsl.setGain(TSL2561_GAIN_1X);
    tsl.setIntegrationTime(TSL2561_INTEGRATIONTIME_101MS);
    SensorSelection = 2;
  }
  else {
    tcs.setInterrupt(LIGHT_OFF); 
    Serial.println("No sensor found ... check wiring, arduino code or I2C Address");
    SensorSelection = 0;
  }

}

void loop(void) {
  
  uint16_t r, g, b, c, lux, vis, ir;
  float fr, fg, fb, fmax, fmin, d, h, s, l, dr, dg, db;
  
  /* Obtaining TCS34725 RGB sensor readings and performing Hue/Lux calculations */
  if (SensorSelection == 1){
  
    /* Get RGB Sensor readings: RGB values used to calculate Hue, C is used for intensity measurement */
  
    tcs.getRawData(&r, &g, &b, &c);
    lux = tcs.calculateLux(r, g, b);
  
    /* RGB to HSL conversion, variables h,s,l */
  
    fr = (float)r/63535.0;
    fg = (float)g/63535.0;
    fb = (float)b/63535.0;

    fmax = max(fr,fg);
    fmax = max(fmax,fb);
    fmin = min(fr,fg);
    fmin = min(fmin,fb);
  
    l = (fmax + fmin)/2.0;
    d = fmax - fmin;
  
    if (d == 0) {
      h = 0;
      s = 0;
    }
    else {
        
      if (l < 0.5) 
        s = d/(fmax+fmin);
      else
        s = d/(2.0-fmax-fmin);
        
      dr = ( ( ( fmax - fr ) / 6.0 ) + ( d / 2.0 ) ) / d;
      dg = ( ( ( fmax - fg ) / 6.0 ) + ( d / 2.0 ) ) / d;
      db = ( ( ( fmax - fb ) / 6.0 ) + ( d / 2.0 ) ) / d;
   
      if (fr == fmax)
        h = db - dg;
    
      else if (fg == fmax)
        h = (1.0/3.0) + dr - db;
      
      else if (fb == fmax){
        h = (2.0/3.0) + (dg - dr);
      }
    
      if (h < 0) h+= 1.0;
      if (h > 1) h-= 1.0;
    }
    /* End of RGB to HSL conversion */

    packet.valueA = c;
    packet.valueB = round(h*1000);
    packet.valueC = lux;
    packet.sensorType = SensorSelection;
  }
  /* Obtaining TSL2561 sensor readings */
  else if (SensorSelection == 2){
    tsl.getLuminosity (&vis, &ir);    
    
    packet.valueA = vis;
    packet.valueB = ir;
    packet.valueC = vis - ir;
    packet.sensorType = SensorSelection;
  }

 /* send data packet via BLE */
  
  RFduinoBLE.send((char *)&packet, sizeof(packet));
  
}


void RFduinoBLE_onAdvertisement()
{
}

void RFduinoBLE_onConnect()
{
  Serial.println("RFduino BLE connection successful");
  tcs.setInterrupt(LIGHT_OFF);  
}

void RFduinoBLE_onDisconnect()
{
  Serial.println("RFduino BLE disconnected");
  tcs.setInterrupt(LIGHT_OFF); 
  //RFduino_systemReset();
}

void RFduinoBLE_onReceive(char *data, int len)
{
  // if the first byte is 0x01 / on / true
  Serial.println("Received data over BLE");
  
  if (data[0]== 1)
  {
    tcs.setInterrupt(LIGHT_ON);  
  }
  else if (data[0]== 0)
  {
    tcs.setInterrupt(LIGHT_OFF); 
  }
  else if (data[0]== 2)
  {
    tcs.setIntegrationTime(TCS34725_INTEGRATIONTIME_700MS);
    tsl.setIntegrationTime(TSL2561_INTEGRATIONTIME_402MS);
  }
  else if (data[0]== 3)
  {
    tcs.setIntegrationTime(TCS34725_INTEGRATIONTIME_154MS);
    tsl.setIntegrationTime(TSL2561_INTEGRATIONTIME_101MS);
  }
  else if (data[0]== 4)
  {
    tcs.setGain(TCS34725_GAIN_16X);
    tsl.setGain(TSL2561_GAIN_16X);
  }
  else if (data[0]== 5)
  {
    tcs.setGain(TCS34725_GAIN_1X);
    tsl.setGain(TSL2561_GAIN_1X);
  }
  /* print the data received */
  Serial.println(data[0],DEC);
   
}
