# Supplementary material for: IntensityCheck – The light measuring app for microscope performance checks and consistent fluorescence imaging
Source: PLoS One. 2019 Mar 28;14(3):e0214659. doi: 10.1371/journal.pone.0214659 (PMC6438524; doi:10.1371/journal.pone.0214659)
Supplement: S2 File — (ZIP) [file pone.0214659.s009.zip › IntensityCheck_v1-0_14082018.ino.hex]

:020000021000EC
:10F0000000400020DD240200BD240200BD240200D7
:10F0100000000000000000000000000000000000F0
:10F02000000000000000000000000000BD240200FD
:10F030000000000000000000BD240200BD2402000A
:10F04000BD240200BD240200BD240200BD24020034
:10F05000BD24020000000000BD240200BD24020007
:10F06000BD240200BD240200BD240200BD24020014
:10F07000BD240200BD240200BD240200BD24020004
:10F08000BD240200BD240200BD240200BD240200F4
:10F09000BD2402006920020005160200BD24020002
:10F0A000BD240200BD24020000000000000000009A
:10F0B0000000000000000000000000000000000050
:10F0C00010B5064C2378002B07D1054B002B02D03E
:10F0D000044800E000BF0123237010BD5821002028
:10F0E000000000000CE4020008B5084B002B03D020
:10F0F0000748084900E000BF07480368002B03D019
:10F10000064B002B00D0984708BDC0460000000009
:10F110000CE402005C2100200CE40200000000006E
:10F12000054B1A68002A01D1044A1A601A6810189F
:10F130001860101C7047C04674210020FC27002076
:10F1400001204042704780239B0100204B607047A4
:10F1500001207047002070470020704770B50E1CDA
:10F16000151C0C1CA31BAB4204DA207801F01CFA1E
:10F170000134F7E7E843C017284070BD011C08B50B
:10F1800001480CF029F9FEE700C502007047012094
:10F1900040427047014B03607047C04628C50200DB
:10F1A00070470000014B03607047C04628C502004D
:10F1B00010B5034B041C036003F0DCF9201C10BDE8
:10F1C00028C5020010B5034B041C036003F0D2F9FC
:10F1D000201C10BD28C50200F0B5A34C8FB02368D9
:10F1E000012B00D014E16D466B460BAE0CAC2E35F6
:10F1F0003233311C00939D48231C2A1C00F074FEFE
:10F2000023882A883188994800F0B2FD0990308817
:10F210000AF05CF8964909F05FFB061C28880AF0A2
:10F2200055F8934909F058FB029020880AF04EF8EF
:10F230008F4909F051FB02990390301C09F078F9CD
:10F24000341C002800D1029C201C039909F070F99D
:10F25000002800D1039C301C029909F055F9351C97
:10F26000002800D1029D281C039909F04DF90028BF
:10F2700000D1039D291C201C09F03CFE0021051C27
:10F2800009F03CF9002800D09AE0281C0BF020FE81
:10F290006E4B6D4A049005910AF0EEFF06900791BF
:10F2A0000299201C09F026FE0BF012FE684A694BF9
:10F2B0000AF078FB069A079B0AF058F8049A059B17
:10F2C0000AF070FB0BF056FE03990890201C09F021
:10F2D00011FE0BF0FDFD5E4A5E4B0AF063FB069AE1
:10F2E000079B0AF043F8049A059B0AF05BFB0BF0BE
:10F2F00041FE211C051C301C09F000F9002804D037
:10F30000281C089909F0F6FD3FE0311C201C09F08B
:10F31000F1FD0BF0DDFD4E4A4E4B0AF043FB069A21
:10F32000079B0AF023F8049A059B0AF03BFB0BF0BD
:10F3300021FE211C061C029809F0E0F8002812D0DA
:10F34000301C0BF0C5FD444A444B0AF00FF8061C74
:10F35000281C0F1C0BF0BCFD021C0B1C301C391CA4
:10F360000BF01AFA0FE00398211C09F0C7F80028E7
:10F370000CD0311C089809F0BDFD0BF0A9FD384AEE
:10F38000384B09F0F3FF0BF0F5FD071C381C00218A
:10F3900009F0BAF8002805D0FE21381C890509F0CB
:10F3A00037F9071CFE21381C890509F0C1F800282F
:10F3B00007D0FE21381C890509F09CFD071C00E0E0
:10F3C00000276B4632331B882A4C2B492360381C9C
:10F3D00009F066FC0021051C09F0B4F8002807D0EC
:10F3E000281C0BF075FD194B174A09F0BFFF06E00A
:10F3F000281C0BF06DFD154B134A0BF0CDF90BF0EB
:10F40000F5FC194B099A1B686060A260E36012E08A
:10F41000022B10D16D460DAE3635311C2A1C174813
:10F4200000F0A4FE134B31882A8824685A608A1A97
:10F4300019609A60DC600F491022114800F056FCF8
:10F440000FB0F0BDC046C046000000000000E03F25
:10F450000000000000001840555555555555D53F42
:10F46000555555555555E53F9021002094210020D4
:10F47000002F78479821002000007A44782100204E
:10F4800038220020C046C04608B50449044802F0AE
:10F4900049FE0448012100F0EFFC08BD40C5020010
:10F4A0006C2200209421002008B50449044802F091
:10F4B00039FE0448012100F0DFFC08BD62C50200EE
:10F4C0006C2200209421002070B5204E051C20499C
:10F4D000301C02F027FE2C78012C02D11D4800219F
:10F4E00003E0002C04D11B48012100F0C5FC26E0FC
:10F4F000022C06D11748002100F0A0FC1648211C60
:10F5000007E0032C08D11348C02100F097FC1248F3
:10F51000012100F015FE12E0042C06D10D48022155
:10F5200000F09BFC0C48102107E0052C07D109488E
:10F53000002100F092FC0848002100F0C7FD297866
:10F54000301C0A2202F03DFE70BDC0466C22002035
:10F550007BC50200942100207821002010B5C02135
:10F560000022074800F0FFFB064C3921201C064A08
:10F5700000F09EFD201C0549054A03F00DF810BD62
:10F58000942100207821002039300000A5F10100ED
:10F5900000200020F7B5254D0121281C00F06CFC4F
:10F5A000234C9621201C890102F02DFE2149201CAC
:10F5B00002F0B8FD2048FA234362204B4360102339
:10F5C0005B42836200F034FB281C00F017FC1C4EE9
:10F5D0000090002809D0281C012100F04DFC201CBF
:10F5E000184902F09FFD01231DE0174F381C00F061
:10F5F0009BFD019000280DD01449201C02F092FDC3
:10F60000381C009900F062FD381C012100F098FDC3
:10F61000022308E0281C012100F02EFC201C0C49CC
:10F6200002F080FD019B3360F7BDC04694210020AD
:10F630006C22002092C5020038220020AEC50200D4
:10F6400090210020BAC5020078210020D4C5020014
:10F65000F0C5020070B5031C8C331B78022B01D05F
:10F6600000231BE0002393421AD0051C5A352C7846
:10F670001F2C17D8661C2E70CD5C04193834A57069
:10F680000133F0E7051C7C352C781F2C0AD8661C4A
:10F690002E70CD5C04195834E57001339342F1D1DA
:10F6A000101C00E0181C70BD031C383337301A786A
:10F6B0000378D01A7047021C011C37323831137896
:10F6C0000978994204D9591C1170C318D87D01E0FA
:10F6D000012040427047031C021C373338321B782C
:10F6E00012789A4202D9C018C07D01E00120404240
:10F6F0007047704710B5021C8C321278031C041C32
:10F70000022A0AD15A34227800201F2A10D89B18C6
:10F71000501C38332070997009E07C342278002026
:10F720001F2A05D89B18501C58332070D97001200F
:10F7300010BD0000FA22920082600B4A00230832BA
:10F74000026064220261FF228275021C373243602C
:10F7500013705370937023321370213253701370EF
:10F760000132D1601374704750C60200F7B5071C10
:10F7700088373B68A022D2009958A025019100212A
:10F780009950427D284BC132FF32ED059200535112
:10F79000027D0126C132FF3292005351027D331C9B
:10F7A00093401A1CA123DB00EA50427D311C91409A
:10F7B000E950041C042002F049FEA223DB00E958B2
:10F7C000227DD140314201D1132523E0EA58637DE7
:10F7D000DA403242F8D0012020E0627D01239340DC
:10F7E0001A1CA026114BF605F250042002F02EFE42
:10F7F000627D0121A1239140DB00F150042002F041
:10F8000025FEA223DB00F258237DDA40131C0122DF
:10F810001342E0D1013D002DDFD1281C3A68019947
:10F82000A023DB00D150FEBD0D0700000C05000039
:10F8300038B5417D234AC131A023FF31DB05890062
:10F84000CA50017D051CC131FF3189008835CA507D
:10F850002B6800211A1CFC32D1601162417DA1226B
:10F86000D2009950017D184A041C99500269FA2A65
:10F8700006D0C82149008A4204D0CC22520403E0B9
:10F88000802200E0CD22D20410495A50A07DFF28EA
:10F8900009D102F0EBFDC0B2A075FF2803D10C48DE
:10F8A0000C4902F03FFC0021A07D0A1C00F0A8FFDB
:10F8B0002A68A0230521DB00D150201CFFF756FF4A
:10F8C000012038BD0C0700000C05000024050000D5
:10F8D0006C2200202EC60200F8B5071C88373B6852
:10F8E000094EA025ED0000225A51041C9A51052012
:10F8F00002F0ACFD3B6801229A5105225A51201CAE
:10F90000FFF796FFF8BDC046FC0F0000F0B585B0CC
:10F91000041C0191151C029301D100208FE0061CEC
:10F920008836807D012A08D1029A012A05D13268E1
:10F930009C235B00D118143204E032689C235B00E6
:10F94000D1181C3200F05CFF336801221A603D4F71
:10F9500000220092261C883633681A1CFC32D168BB
:10F9600000292ED1013F002FF4D100210A1CA07DD7
:10F9700000F046FF3368344A0220995801400CD009
:10F980009958084398501A1C0021FC3291600121BB
:10F9900059619368002BFCD0BFE79D580426354081
:10F9A0000BD0985806439E501A1CFC3291600121DE
:10F9B00059619368002BFCD0AFE7201CFFF78CFF48
:10F9C000ABE7002FD1D00021D160019A013D013277
:10F9D0000392A322D2009B58019AEDB21370009BB0
:10F9E0000133DBB20093012D0BD1029B012B0AD115
:10F9F00032689C235B00D118A07D143200F000FF18
:10FA000001E0002D0AD0142002F020FD231C8833D1
:10FA10001B6801221A62039A01929BE7029B012B49
:10FA200007D131680B1CFC339A68002AFAD00022F7
:10FA30009A600021A07D0A1C00F0E2FE009805B04B
:10FA4000F0BDC04610270000C4040000F8B504252E
:10FA5000002A4DD0041C88340D7824684E1C25499A
:10FA600065500125A560244D211CFC310F6A002F33
:10FA700027D1013D002DF7D1204B0225E2582A4025
:10FA80000AD0E2581543E55000238B6001236361DF
:10FA90008B68002BFCD010E0E65804252E4209D0DC
:10FAA000E0580543E55001238A6063618B68002BB1
:10FAB000FCD004E0FFF710FF1AE0022518E0032550
:10FAC00016E0002DD8D0013A0027D2B20F62BA4218
:10FAD00004D03178074F0136E151C5E7012B01D041
:10FAE000002505E08A6063618B68002BFCD0F7E796
:10FAF000281CF8BD1C05000010270000C4040000ED
:10FB000010B5052343750623041C0375FFF790FE0B
:10FB10008C340123237010BD38B5041C202A03D86F
:10FB2000002082420CD000E02022201C8830056892
:10FB3000B120C0002950211C201C1731FFF7E6FE20
:10FB4000231C3733002238341A70207038BD08B5B2
:10FB5000C9B2D2B20123FFF7DFFF08BD031C8C330B
:10FB600002221A70533B19705A30002303707047F9
:10FB700038B5051C5A352A78041C0B1C0420002AB1
:10FB80000DD0221C883211684F3A1078B122D20071
:10FB90008850211C2A78201C3A31FFF757FF002398
:10FBA0002B708C340123237038BD08B50121FFF779
:10FBB000DFFF08BD08B502480249FFF7BBFD08BDDD
:10FBC000A821002000400040144BF0B501261E6023
:10FBD000134B85B00360134B00254360124B102775
:10FBE000041C836005733A1C684610490BF02DFB1A
:10FBF000201C3A1C69460D300BF027FBE31CC52284
:10FC0000E5832584DA77502363620423A362231CEF
:10FC10002C33201C1E7005B0F0BDC04618230020F8
:10FC2000FCC8020080C6020088C6020070C602003E
:10FC3000204B10B51B78041C002B12D11E4B1B78D7
:10FC4000002B0ED000F0B4FB96239B01984208DDF8
:10FC50001A4C2078002803D0013400F0A5FCF8E706
:10FC6000FEE72268164B211C1A606268154B0D31A5
:10FC70001A60A268144B15481A60227B144B1A7044
:10FC800010220BF0E2FAE28B124B1A80228C124BFC
:10FC90001A80E31CDA7F114B1A70626A104B1A60EB
:10FCA000A26A104B2C341A7022780F4B1A7000F095
:10FCB000C7FE10BD69220020682200208FC6020006
:10FCC000A423002008200020242000200F20002052
:10FCD00038230020A8230020302300200E200020FD
:10FCE00004200020202000201F20002008B5D2B2D0
:10FCF000081C111C01F06CF808BD000008B5024892
:10FD0000FFF762FF08BDC0463822002008B503682F
:10FD1000C9B21B68984708BD70B50A4C0E1C201C60
:10FD20002921151CFFF71AFF80213143201CFFF702
:10FD3000EDFF2368E9B21B68201C9847201CFFF7E1
:10FD400034FF70BDA821002010B500210122041C41
:10FD5000FFF7E2FF032002F06BFB201C00210322CF
:10FD6000FFF7DAFF10BD0023037081704270704707
:10FD700070B5081C161C1D1C09F04CFA0E4908F041
:10FD80008FFF041C301C09F045FA0C4908F088FF6D
:10FD9000011C201C08F03CFC041C281C09F03AFA49
:10FDA000074908F07DFF011C201C08F031FC08F019
:10FDB000F5FB80B270BDC046D639A6BE0708CA3F63
:10FDC000745E3BBF38B50C4C0D1C201C2921FFF77D
:10FDD000C5FE80212943201CFFF798FF201CFFF758
:10FDE000E4FE29210122201CFFF7B1FE201CFFF7B1
:10FDF00062FCC0B238BDC046A821002038B5041C42
:10FE00000D48FFF77DFE201C1221FFF7DBFF442881
:10FE100002D0002510280CD10125A178201C2570C6
:10FE200000F00CF8201C617800F017F8201CFFF798
:10FE30008BFF281C38BDC046A821002038B50378A8
:10FE4000041C0D1C002B01D1FFF7D8FF2A1C201C1D
:10FE50000121FFF761FFA57038BD38B50378041C98
:10FE60000D1C002B01D1FFF7C9FF2A1C201C0F21FC
:10FE7000FFF752FF657038BD38B50D1C0021041C1A
:10FE8000FFF7A0FF1022002D02D00243D2B201E002
:10FE90009043C2B2201C0021FFF73EFF38BD000096
:10FEA00038B5104C0D1C201C2921FFF757FE80216E
:10FEB0002943201CFFF72AFF201CFFF776FE29218B
:10FEC0000222201CFFF743FE201CFFF7F4FB051C59
:10FED000201CFFF7F0FB80B2000280B20543A8B2FD
:10FEE00038BDC046A8210020F8B51D1C0378041CAD
:10FEF0000F1C161C002B01D1FFF780FF1421201CC2
:10FF0000FFF7CEFF069B16211880201CFFF7C8FFC5
:10FF100018213880201CFFF7C3FF1A213080201CD5
:10FF2000FFF7BEFF2880A378D52B12D005D8002B71
:10FF300011D09A20C02B10D011E0F62B07D0FF2B48
:10FF400003D0EB2B0BD1322007E0032005E0182073
:10FF500003E0652001E0AF20800002F069FAF8BDFF
:10FF60008173704738B528220C1C051C081C002121
:10FF70000BF08DF9201C0A490B220BF0FAFA002332
:10FF8000E3726D696362074B0122A361FE239B0547
:10FF9000E260052225616261E361236238BDC046EB
:10FFA000E8C5020000D0844670B50E1C0C21041C6C
:10FFB00041568068151CFFF7D1FDA068311C03680D
:10FFC0001B689847A068E9B203681B689847A06857
:10FFD000FFF7EBFD70BD38B50D1C0C21041C41561C
:10FFE0008068FFF7BBFDA068291C03681B68984761
:10FFF000A068FFF7DAFD0C2161560122A068FFF727
:020000022000DC
:10000000A6FDA0680368DB689847C0B238BD38B564
:100010000D1C0C21041C41568068FFF79FFDA06851
:10002000291C03681B689847A068FFF7BEFD0C21D8
:1000300061560222A068FFF78AFDA0680368DB68AA
:100040009847051CA0680268D268904780B20002F9
:1000500080B20543A8B238BD08B580210322FFF75E
:10006000A3FF08BD08B580210022FFF79DFF08BD52
:1000700070B5041C0E1C151CFFF7EEFFE37B002B74
:1000800005D07820012B03D0E120400000E00F20B4
:1000900002F0CEF9201CAC21FFF7B9FFAE21308071
:1000A000201CFFF7B4FF2880201CFFF7DBFF70BD8A
:1000B000054B017308330360002343738373C373D9
:1000C000037442617047C04638C7020038B5437BAD
:1000D000041C0D1C002B01D100F026F8201CFFF79A
:1000E000BBFFE27B201C2A438121FFF75DFF2574C3
:1000F000201CFFF7B7FF38BD38B50A21041CFFF7F5
:100100006AFF00251E280CD80125E17B201C6573A1
:1001100000F016F8201C217CFFF7D8FF201CFFF709
:10012000A1FF281C38BD000010B5041C0348A060C6
:10013000FFF7E6FC201CFFF7DFFF10BDA821002021
:1001400038B5437B041C0D1C002B01D1FFF7ECFFDD
:10015000201CFFF781FF227C201C2A438121FFF70E
:1001600023FFE573201CFFF77DFF38BDF0B587B096
:1001700002910392437B041C002B01D1FFF7D4FFB3
:10018000A37B0026B34224D1201C0299039AFFF7D7
:100190006FFF3BE01E4B6422019200936D4605AF5A
:1001A0001635201C391C2A1CFFF762FF3B88002EE5
:1001B00027D1019A93421BD2227C002A21D1201CF4
:1001C0001021FFF783FF201C391C2A1CFFF750FF6A
:1001D0000126E37B002BDDD0012B04D0FA235B004A
:1001E00001930C4A02E0C8230B4A01930092D5E721
:1001F000009A934205D9227C102A02D1201C311C7E
:10020000DFE7029A13802B88039A138007B0F0BDB2
:10021000F212000018F60000A08C0000F8B5C67BB2
:10022000002E03D0012E03D0304F02E0304F00E00B
:10023000304FB94257D8BA4255D8002E04D0012EBB
:1002400004D08025ED0002E02B4D00E02B4D037C17
:10025000002B00D12D010C1C6C4355430020A40A37
:10026000AD0A844203D0A802211C08F0ADF8013089
:100270004008402815D9802818D9C02819D98023CA
:100280005B00984218D99C235B00984218D9CD2373
:100290005B00984219D91A4B984219D81223182298
:1002A00018E0DF23F9225B00520013E0154B852292
:1002B00004E0154B154A0DE0154B9C22920009E015
:1002C000FE2370225B00FF3204E0FB23D22201E018
:1002D00000231A1C201C50436B438022920180187B
:1002E000C01A800B01E080204002F8BDE8FD00004C
:1002F000241300008890000017750000E70F00002D
:100300009A020000D10200007B0300003F020000BF
:10031000FE030000F7B50C1C051C2422081C00215C
:100320000AF0B5FF242323606B696E4663600523E2
:10033000A36002F079F801AF0636391C321C206147
:10034000281CFFF713FF39883288281CFFF766FF47
:1003500008F0BCFF8F216061C90508F0CFF8434267
:100360005841FEBD08B5024801F0D2FF08BDC046A5
:100370006C22002038B50A4CA12301250022DB00A5
:100380006560A560E2500223D1229A40A350C122A9
:100390009A40A3501120034901F0E4FF256038BDC5
:1003A00000100140A123020008B5FFF7E3FF08BDDC
:1003B000374A384BD358384A934253D025D8374A16
:1003C000934247D00DD89D22120393425DD0344A08
:1003D00093423CD09E22D202934254D19620C00038
:1003E00055E0304A934238D006D8E120EC22800113
:1003F000920393424BD046E02B4A93422FD0802267
:10040000120493423FD1294841E0294A934231D016
:100410000AD8284A934228D0274A934227D0274A0D
:10042000934230D1E1201EE0254A934225D005D8E1
:100430008022D204934226D1224828E0224A9342C5
:100440001ED08022520593421DD120481FE09620E5
:1004500040011CE09620800119E0962000E0E12098
:10046000C00114E09620000211E0962000E0E12097
:1004700040020CE0E120800209E0E120C00206E039
:10048000E120000303E0002001E096200001704716
:10049000002000402405000000509D00005027006F
:1004A00000B0130000A04E0000F07500127A0000AA
:1004B00000B0AF0300903A0100E0D70100F0EB007C
:1004C00000705F0790D00300A4DFBE0E40420F0013
:1004D000044B054AD050054B1A78012A01D102225B
:1004E0001A7070471C0500000020004068220020A0
:1004F000014B0022DA607047FC200040014B0022D3
:100500001A627047FC20004008499022D2008858A7
:10051000012330B5184001D08B5004E08D580424DD
:10052000254201D08C50181C30BDC0460020004030
:1005300038B5074D281C01F04EFE064C201C01F07A
:100540004AFE291C221C044801F09CFE38BDC0460E
:1005500088220020D02200206C22002070B50E4D91
:100560002B78002B17D00D4C0D4801F076FE01239F
:10057000E3606360A023DB000026E650022001F068
:10058000FBFE084B0C21E258A023C132FF3292003F
:10059000DB05D1502E7070BD682200200020004085
:1005A0006C2200200C05000008B5011C014801F078
:1005B0008DFE08BD6C220020F8B5041C5948067851
:1005C000002E00D0ACE0E02040001718A0255648CF
:1005D000ED05BF007851E02040000F18BF007E51AC
:1005E000524D534EAA51534AA95096221202944298
:1005F0005DD029DC96229201944252D00EDC9622E4
:100600001201944248D096225201944247D0962239
:10061000D200944256D19E23DB0253E09622D201AF
:10062000944240D006DCE122920194424AD1EC236C
:100630009B0347E0E122D201944236D03E4A9442E5
:1006400040D180231B043DE0E1229202944234D049
:100650000DDC9622520294422BD0E12252029442A7
:1006600029D0E122120294422CD1344B2AE0E1221B
:10067000D202944223D005DC314A944222D1802315
:10068000DB041FE0E122120394421AD02D4A944267
:1006900018D180235B0515E09D231B0312E02A4B34
:1006A00010E02A4B0EE02A4B0CE02A4B0AE02A4BC2
:1006B00008E02A4B06E02A4B04E02A4B02E02A4BD2
:1006C00000E02A4B2A4A8421AB50A0230422DB00FD
:1006D000EA50284B0022DA601A62C1239B00EA58D4
:1006E00001260A43EA500F4B022023491E7001F0F5
:1006F00039FE224BAE601B782E60002B10D1204BB0
:100700001B68002B0CD096239B019C4208DD1D4CDE
:100710002078002803D00134FFF746FFF8E7FEE712
:10072000F8BDC04668220020010300000020004000
:100730000C05000014050000127A000000F0EB0028
:1007400090D0030040420F0000B01300005027007B
:1007500000A04E0000F0750000509D0000903A018E
:1007600000E0D70100B0AF0300705F07A4DFBE0E4A
:1007700024050000FC2000406503020069220020DF
:100780001C23002058C7020023DF704724DF704776
:1007900028DF704742DF704744DF704770B589013A
:1007A000002815DAC0B20F230340083B124A9B0809
:1007B0009B009B1803221040FF24C200DD69201C0F
:1007C000904085430C4094402A1C2243DA6112E099
:1007D00082080A4B03249200D2182040C023A04074
:1007E0009B00FF24D558261C8640B5430C4084400E
:1007F000281C2043D05070BD00ED00E000E100E077
:100800000D4B10B51B68041C002B06D0FFF7C4FF6E
:100810000120A040FFF7BEFF0DE0C30007481B18F2
:10082000A220C000195006495A500123A3401C1CA5
:10083000024A044BD45010BD1C23002000F001409C
:1008400014050000040500000D4B10B51B68041CC6
:10085000002B08D044B2201C0121FFF799FF201C77
:10086000FFF792FF0AE040B20121FFF797FF1F2335
:100870001C400123A3401C1C024B1C6010BDC04641
:100880001C23002000E100E008B5084B1B68002B8A
:1008900003D040B2FFF77AFF06E01F231840012380
:1008A0008340181C024BD86708BDC0461C2300209B
:1008B00004E100E0BFF34F8F024A034BDA60BFF35D
:1008C0004F8FFEE70400FA0500ED00E062DF70479D
:1008D00063DF704767DF70476ADF70476CDF704720
:1008E0006FDF704773DF704774DF704710DF70474A
:1008F00008B5FFF7DFFF08B5FFF7DCFF08B50748CD
:10090000FFF7E6FF002801D0FFF7D4FF044B002BD0
:1009100002D0012000E000BF08BDC04690230020A7
:100920000000000010B5041C00F096FF3148211CA7
:1009300000F070FA208810380A2859D807F03AFDDC
:1009400006204C3258585858583B44002A4BA2882D
:100950001C1C1A80294B002B02D0002000E000BF95
:10096000274B002B01D0FEF78FFD264B002B3FD0ED
:100970002488201CFFF7B8FF201CFFF7B3FF37E0E7
:10098000214B002B01D0FEF78FFD01221A4B524262
:100990001A8001F009F9002801D0FFF78BFFFFF75B
:1009A000ADFF25E0144B00211888184AFFF798FF87
:1009B00000281DD0F1E7A079002819D10F4B002B9A
:1009C00016D000E000BF13E00E4B002B10D0062025
:1009D000205600E000BF0BE020896289A1890C4B02
:1009E000E4881C600B4B18600B4B19600B4B1A60B2
:1009F00010BDC046C62700200C20002000000000CB
:100A000089F4010000000000A9F401003223002055
:100A1000E8270020F4270020F0270020C02700202E
:100A200008B5024B186001F011FB08BD202300201F
:100A300008B5FFF73FFF08B5FFF73CFF00000000D7
:100A4000F0B5C34A012313608022D205D360C149A7
:100A50005360C3B00320FFF749FFBF4E31680B78E6
:100A6000002B00D13360BD4D28680AF065FDBC4CF9
:100A7000BC4B207018680AF05FFD3368BA495A42CF
:100A800053412278C0B208709B00142A01D9142265
:100A9000227022780026B24201D0961CF6B20025C0
:100AA000A84201D0051DEDB20633F318EB18DBB2F6
:100AB0001F2B12D91F3BDBB200280AD0834205D975
:100AC0000125281A1B18DBB20D7002E0C01A08704D
:100AD0000023002A01D0D31A2370A44B00229A5677
:100AE000143201DA14221A7000229A56042A01DD07
:100AF00004221A709E4B1A68132A01DC14221A6011
:100B00001968A0229201914200DD1A6009ADFF230D
:100B10002B70984AFD236B70281C00236B60AA6021
:100B2000AB7001F0F3F8002808D00123281CAB704B
:100B300001F0ECF8002801D0FFF7BCFE0023009381
:100B400003208D4950228D4B00F018FD0028F3D171
:100B500001221023134305A80370804B22781B68E1
:100B6000191C0393FFF7BAFE011EE5D1844E854D93
:100B70001022854F32601823844A07AC2B6064230F
:100B8000136038600822201C0AF081FB33687F491B
:100B900023802B68201C63803B68A3800B68E38064
:100BA000FFF79AFE0028C7D1704C00202056FFF7AF
:100BB00091FE0028C0D1764C201C00F051F900288D
:100BC000BAD1744B1D68002D09D0734B281C1978BD
:100BD000724B1A68724B1B78FFF778FE71E0714B0D
:100BE0001E78002E2BD06E460423B37568466E4BDC
:100BF00012AC6E4910224A3023800AF026FB6C4B5F
:100C00000E941B880CAF5BBA63826A4B291C1B884D
:100C100038225BBAA382684B16361B78A37518ACD2
:100C20004C233B80201C1723BB800AF030FB0122A1
:100C30002570A280A660E762201C291C3CE06F465C
:100C40000623FB75638806AD2B80237826AC3822FB
:100C5000AB70311C201C0AF01AFB404917370B6897
:100C6000311C1B78A7605A1E934134AF01225B00F0
:100C7000A280381C38222370A6700AF008FB364B7D
:100C80001968002903D001233B83FD6102E00122A2
:100C90002283E561344B1A78002A07D00FAB9A8083
:100CA000304A002012681880119231932F4B2993FB
:100CB000002900D0391C26A800F01CFC002800D018
:100CC0003AE73E4C1422201C00210AF0E0FA284B9F
:100CD00018883B4B1A7800239A4207D12F4B1B6888
:100CE0005A4253410233632800D864200025237000
:100CF000656025720AF0AEF8144B134A08F052FEF4
:100D000007F066FC2F4B1E221A809A782082012061
:100D10000243E1210A400C210A4320218A439A70B0
:100D20000722DA7010221A710521274A658201F024
:100D3000ABF9041EAC4200D0FEE6FFF7DFFD201C3D
:100D400043B0F0BDC046C046000000000000E43FD4
:100D50001C230020F1080200A4230020082000200A
:100D6000C427002024200020EC2700202020002081
:100D700004200020F708020040230020250902007B
:100D8000E8270020F4270020C0270020F0270020BB
:100D9000C62700202C230020282300203C230020ED
:100DA0002923002038230020021500000F200020F6
:100DB000A8230020302300200E20002090230020B4
:100DC0001F20002032230020210A0200C046C04616
:100DD00008B500F085F943425841C0B208BD66DF4E
:100DE0007047A0DF7047A2DF7047A4DF7047A6DF1F
:100DF000704752DF704710B5041C0AF003FA002850
:100E000002D0303CE0B204E0201C0AF025FD573847
:100E1000C0B210BD10B50B88112B05D0502B07D0D8
:100E2000102B19D18B8801E001235B42C38313E0AF
:100E3000CB88C4899C4208D1084B002B0CD0081CDD
:100E40002030C98BFEF740FB06E0C28A9A4203D1EC
:100E500088881321FFF7C3FF10BDC046C9F4010005
:100E60000123F0B55B42C3839B4B91B01C68071C08
:100E7000002C25D00F25237800262D3B5A425341C4
:100E8000E4182078B04204D0FFF7B5FF0601013422
:100E9000F6B22078002804D0FFF7ADFF06430134F6
:100EA000F6B209A82E54013DE5D2437B027B1B021A
:100EB00013437B80391CFFF79CFF002804D006E118
:100EC00001230370854B43803B7802A98B707B889C
:100ED0003A1D01200B80FFF784FF041E00D0F7E0CD
:100EE000211C032268460AF0D2F901221023134381
:100EF0006A4613700122102313436A465370937895
:100F000006229343022209AD13436A469370211CC3
:100F10001C22281C0AF0BBF92B7802221343102252
:100F200013432B7000AB6B613B786A466C60EC60DE
:100F30002C61AC6193737B88211C0133938101A8E0
:100F400003220AF0A4F90122102313436A46137105
:100F500000235371937906229343022213430822FC
:100F6000934310229343012204AE13436A469371C4
:100F7000211C1422301C0AF08AF903AB049301AA45
:100F80001423726034817481B3813461B888BB1DCD
:100F9000291C321CFFF727FF041E00D098E0211CFB
:100FA0001C22281C0AF073F92B7808221343042210
:100FB00013432B703B786A466C60EC602C616C616B
:100FC000AC6193737B88211C0233938101A80322B7
:100FD0000AF05DF96A460023137153790F22934397
:100FE000012213430F221340102213436A46537108
:100FF000937906229343022213430822934310223B
:101000009343012293436A469371211C1422301C9E
:101010000AF03DF903AB049301AA142372603481F2
:101020007481B38134613B1CB888291C321C0E3397
:10103000FFF7D9FE041E4BD1211C1C22281C0AF0EC
:1010400026F92B7808221343042213432B703B7894
:101050006A4693736C60EC602C616C61AC617B8858
:10106000211C0333938101A803220AF010F96A4678
:101070000023137153790F229343012213430F224C
:101080001340102213436A46537193790622934307
:1010900002221343082293431022934301229343D5
:1010A0006A469371211C1422301C0AF0F0F803AB3D
:1010B000336001AA01237260B38134817481346189
:1010C0003B1CB8881633291C321CFFF78CFE041C0D
:1010D000201C11B0F0BDC046A42300202022000037
:1010E000F0B587B06F46063700903980142901D9D2
:1010F00014233B80114E0021F0883A1C009BFFF71F
:1011000074FE051E16D1F28B0D4B9A4212D002AC22
:10111000291C1022201C0AF0BAF8F388A58023802D
:101120000123A370009BA760E360F08B211CFFF7F5
:101130005EFE051C281C07B0F0BDC046C627002077
:10114000FFFF000062DF704769DF70476DDF7047A7
:1011500054DF7047F0B587B00C9F061C3878002428
:101160000391029200930190251C33889D4238DA46
:101170007268A900511805A804220AF066F86946A9
:1011800005A813310022FFF7E3FF002832D168469B
:10119000C37C02998B4220D1624262413B7852006B
:1011A00059188A181F2A1ADC002C06D19A1C3A708A
:1011B00001330398009ADBB2D05400996C463A7818
:1011C00013348A1805A8211CFFF7C2FF002811D18B
:1011D0003A7823780124D3183B700135C5E70C20F9
:1011E00008E00020844205D03B78019A013B009939
:1011F0009B1A8B5407B0F0BDF7B5089E171C0096DC
:101200000222051C1C1CFFF7A5FF002806D1009632
:10121000281C391C1022231CFFF79CFFFEBD000078
:10122000F0B500231370037887B0061C0D1C141C46
:10123000002B03D1B378002B41D021E06F46163745
:101240001D23881C391C3B80FFF780FF002800D03D
:1012500047E173780921002B04D03A889A4201D9DA
:101260003B8008212278531C23703B78581CA854DB
:101270002278501C2070A95422789B182370D9E73B
:1012800023780C201B2B00DD2BE16F461637381C12
:10129000FFF75AFF002800D023E1237839885A1C31
:1012A00022700322EA5423785A1C22701922EA542D
:1012B0002378EA1811700233090A51702370B2883A
:1012C000002A1ED0B168002900D109E123780C2042
:1012D000991C8A181F2A00DD03E15A1C2270B2886B
:1012E0000132EA5423785A1C22700122EA542078F1
:1012F000B2882818B16809F0A8FFB2882378D318FB
:101300002370F368002B12D01A7823780C201C2B42
:1013100000DDE6E0591C21700221E9542378591CB4
:1013200021700A21E9542378591C2170EA54338A28
:10133000002B03D1338B002B16D00AE0301C009415
:101340001030022106222B1CFFF756FF0028F1D097
:10135000C7E0301C00941830032107222B1CFFF734
:101360004BFF002800D0BCE0338C002B0AD0301C8F
:1013700000942030142115222B1CFFF73DFF00287C
:1013800000D0AEE0B36A002B41D022780C2002924C
:1013900006321F2A00D9A4E019880720052900D8A1
:1013A0009FE0514A8F18514ABFB2974200D898E047
:1013B0005A88052A00D894E04B4FBF18BFB2BC46EC
:1013C0004A4FBC4500D88CE0494FB94204D0BA42DC
:1013D00002D0914200D984E0029A0299013222702F
:1013E00005226A542278511C21701221A9542278B6
:1013F0001888A9180870000A4870901CC0B22070A4
:1014000059882B1819700432090A59702270F76A2A
:10141000002F28D03A792378911C981CC9B2411822
:101420000C201F295DDC591C03322170EA542378FB
:101430005A1C2270FF22EA5423783988EA180233B2
:101440001170DBB2090A51702370BA88002A0AD0E1
:10145000B9680720002944D0E81809F0F6FEBA88D8
:101460002378D3182370371C343703973B78002038
:10147000834236D0316B814232D00290039F3B7859
:10148000029FBB422AD9029A0C275743336BDF19BC
:101490003A7923780332591C2170EA5423785A1C74
:1014A00022701622EA5420783A882B1802301A70DB
:1014B000C0B2120A5A702070BA88002A09D0B968DE
:1014C00000290DD0281809F0C0FEBA882378D31857
:1014D0002370029B0133DBB20293CFE7002000E0D0
:1014E000072007B0F0BDC0467FF3FFFF7DF300008B
:1014F000FFFF0000F0B593B06D466E460023063541
:1015000007360C1C2B70337098420BD08388002B4D
:1015100001D1072024E08368002BFAD01B785A07FA
:10152000F7D516E0071C002C03D0A388002BF0D1C0
:1015300006E0221C29783378381CFFF703FE0FE001
:10154000321C201C0AA9FFF76BFE0AAA0028F1D062
:1015500006E002A92A1CFFF763FE02AF0028E2D0D2
:1015600013B0F0BD50DF704723DF704710DF7047C6
:1015700008B5081C111CFFF75EFA08BD38B5041C3D
:1015800007208D0713D1002911D0094801600949AE
:10159000201C0A80084A09491360094B049A1A6002
:1015A000FFF7E4FF002802D11620FFF7DDFF38BD6A
:1015B000B8230020B4230020B023002071150200BE
:1015C000AC23002013B50B4B0B4C69461B8806312E
:1015D00020680B80FFF7C6FF05280AD0002803D03B
:1015E0005F21064AFFF724FA054B20681B689847DD
:1015F000E9E713BDB4230020B8230020FDC7020093
:10160000B023002008B5074B1B68002B07D0984774
:10161000002806D07121044AFFF70AFA01E0FFF71B
:10162000D1FF08BDAC230020FDC7020071DF704769
:10163000A9DF7047AADF7047F0B5164A164C12783A
:10164000164F9446164A002323703B701E32191C15
:10165000181C60451ADA141C1E3C657A6E0708D502
:10166000104E2468CD00AC55013175196A60C9B2BD
:1016700009E00D4E2468DD00AC55141C75192434A6
:1016800001336C60DBB201306832E2E7024A397044
:101690001370F0BD9027002091270020F823002030
:1016A0005024002010240020C023002070B50D4AD3
:1016B00001235B4213600C4B151C1C780023A342D2
:1016C0000EDA6822111C5943084E7118CE8F8642DB
:1016D00004D1281C09F0B9FD002002E00133EEE737
:1016E000052070BD282700209027002050240020CE
:1016F00008B5064B00215A6E8A4201D0191C5031A0
:10170000034B92B21888FFF793FF08BD28270020EB
:10171000BC230020F8B580235B05071C1869502105
:1017200080B206F051FE1B4E83B2357804209D42F4
:101730002ED2194C002D08D02068391C04301322F9
:1017400000F061FC002823D10EE0291C281C2A1C73
:1017500000F036FC114B211C1880114B187800F05A
:101760006DFC0028E8D013E00C4D4C21381C2A1CDD
:1017700000F026FC0B4928800143206800F03EFC65
:10178000002805D123685033236033780133337048
:10179000F8BDC046BE230020002400204E240020B7
:1017A000042400200000DE45F8B580235B05071CFB
:1017B0001869502180B206F007FE1B4E83B23578BF
:1017C00004209D422ED2194C002D08D02068391CCF
:1017D0000430072200F017FC002823D10EE0291C5A
:1017E000281C2A1C00F0ECFB114B211C1880114B0B
:1017F000587800F023FC0028E8D013E00C4D1C21A1
:10180000381C2A1C00F0DCFB0B49288001432068AF
:1018100000F0F4FB002805D12368203323603378DF
:1018200001333370F8BDC0464C240020482400200A
:10183000FA230020042400200000DE4510B5054CEA
:10184000207800F0F1FB002802D1607800F0ECFB7A
:1018500010BDC04604240020BA4BF7B51B78071C06
:10186000002B03D1B84B08209B6898473B88172B67
:1018700064D005D8102B09D0142B00D130E18DE1B4
:10188000182B00D170E1522B4DD087E1BA88AF4CB4
:10189000AF4B201C1A8001235B424230B91D072246
:1018A000236009F0D2FC002363667B7BDD07ED0F2C
:1018B000EDB2002D0DD05B08062B04D8A54ADB0045
:1018C000D156062916DDA04B03209B68984718E0E7
:1018D0000135A14B1B789D4213DAA04EEF00F3199E
:1018E0005868211C01304331062209F09FFC002872
:1018F000EED1B95768225143994B201C591809F071
:10190000A4FC2168013100D148E1FFF7F1FE8E4DC2
:10191000002801D0AA6890476B68002B00D13DE1F8
:1019200001A80122D8E0894B1B68013317D1884BED
:10193000002118880A1CFFF77BFE56E0BE79BD1D0A
:10194000002E00D02AE1814C2368013353D1E8886E
:10195000FFF7ACFE002802D0052803D045E0FFF7D2
:10196000C7FE42E07F4A1778062F01D904203FE0E6
:10197000291C3222201D09F068FCEB886822E387CD
:1019800027607B1C5743774975480B70C019211C91
:10199000666609F05AFCFFF74FFE6D4B311C188844
:1019A000321CFFF745FE002822D1201CFFF7B2FEB3
:1019B00004280CD1644B5A68002AD7D0216801ABA7
:1019C00018705970E18F181C5980904701E0002869
:1019D0000BD15D4B5B68002B00D1DFE001A800223A
:1019E000027022684270E28FD6E0002800D1D5E074
:1019F000554B9B68D1E0A288FB889A4201D0002019
:101A000046E0A1793A7A072319401A409142F6D16B
:101A1000E279797A1A400B409A42F0D1217ABA7A67
:101A20001F2319401A409142E9D1627AF97A1A408B
:101A30000B409A42E3D16289BB899A420CD1227F42
:101A4000BB7F9A4208D1201C391C0C3052080E3141
:101A500009F0ECFB46424641F307D0D5201C391C67
:101A60001E302031102209F0E1FB0028C7D1231CD1
:101A70002E331A783B1C30331B789A4208D1201C35
:101A8000391C2F303131062209F0D0FB4342584136
:101A9000C10700D582E0291C3222201D09F0D5FBA8
:101AA000EB88201CE387FFF735FE274D04280AD179
:101AB0006A68002A09D0216801AB18705970E18F5B
:101AC000181C598002E0002801D0AA6890476B6872
:101AD000002B63D001A8032221680270417082E7C5
:101AE0001A4C0C22201CB91D363009F0AEFBE08FD9
:101AF000FFF7DCFD021E0DD1154B211C18880A31A1
:101B0000FFF794FD002802D00F4B9B689847FFF722
:101B1000EFFD11E0052811D10D4C002120880A1C91
:101B2000FFF784FD002802D0074B9B6898470021EF
:101B300020880A1CFFF77CFD021E2FD0024B101CD0
:101B40009B682AE0FC230020042400202827002092
:101B5000BC2300201024002091270020C023002057
:101B60005024002090270020BB791A07120F1B0970
:101B7000012A02D1012B04D810E0022A0ED1002B39
:101B80000CD0074B5B68002B08D001A80222027022
:101B9000044A11684170D28F42809847F7BDC04611
:101BA00004240020282700204E4BF7B51A7808237C
:101BB000002A00D194E04C4D6C462B68063401336A
:101BC00020D014232380494B291C18885031221C13
:101BD000FFF730FD031E00D082E0238828686B6683
:101BE000E8640323002800DA7AE0414A1278904240
:101BF00076DA682250433F4B291C181809F025FB60
:101C0000FFF71AFD0020011C021C00F0D9F9002783
:101C10002080374E33789F420ADA68207843354B6C
:101C20004C211818221C00F0CBF901372080F0E776
:101C3000314B22881B889A4207D10020011C021CCC
:101C400000F0BEF90027208015E02C4B187800F03A
:101C5000EBF9031E44D12A4B071C187033789F42BE
:101C6000EBDA68207843234B1818FFF753FD002860
:101C700035D10137F2E733789F420BDA68237B4393
:101C80001C481C214C30C018221C00F099F9013767
:101C90002080F0E71B4B22881B889A4208D1012341
:101CA000124A5B4213802B60EB6400236B6617E0E3
:101CB000124B587800F0B8F9031E11D1124B041CD6
:101CC000187033789C42EADA6823634309484C3041
:101CD000C018FFF769FD002801D10134F1E7031CAA
:101CE000181CFEBDFC23002028270020BC23002058
:101CF00090270020502400204E240020042400209F
:101D0000BE230020FA2300204C240020F0B5031C41
:101D1000806897B0002800D1ECE08022520511695C
:101D2000764A89B20C20914200D8E4E0744C221C1F
:101D300023CB23C2734D00216822281C09F0A7FA87
:101D4000714A01235B42714913802B6000230B70A1
:101D50006F4A704913700B70A378002B03D16C4C41
:101D6000002323703DE0FFF769FD0028F7D0C2E0B3
:101D7000664D694C2A78002A38D02168674B0E6876
:101D8000320C12049A423FD104314C2203A809F0CC
:101D90005CFA634F03A84C213A1C00F011F9B6B26B
:101DA0003880B04275D12B7801332B702368584DA1
:101DB000503323602E78039CB4426ADC6825654367
:101DC000584B03A95D19281C4C2209F03EFAB44275
:101DD00007D1012300225B426A66EB644C4D01345B
:101DE0002C704B4C2378062BC2D912E0111C101C0E
:101DF00000F0E6F842494A4B18800878211C00F0B0
:101E00001DF90028B9D002E0013642D101E00528D1
:101E100069D1002617E03B783D4A01333B702368C7
:101E2000127820332360039B934232DC68225343B1
:101E30003C4A0136D318019A4C3323CA23C331CA12
:101E400031C312681A60324B1B789E4237DA314F29
:101E5000354C3A78002A1ED02368304A1D68290C78
:101E600000950904914224D103AD01952A1C043345
:101E700023CB23C223CB23C22C4D1B681C21136010
:101E800003A82A1C00F09CF8009928808DB2A84273
:101E9000C1D00B202FE0111C101C00F091F8234B37
:101EA000174D18806878211C00F0C8F80028D3D09E
:101EB00003E0009C0134ECD101E0052813D1144C5F
:101EC0006823227817495343CB18062A08DC0121DE
:101ED0004942002019605866D96401326833F4E73A
:101EE000FFF7AAFB01E0002805D1114B01221A706F
:101EF000002000E0072017B0F0BDC0462F02000010
:101F00000424002028270020BC230020BE2300201A
:101F1000902700204C240020002400200000DE45F3
:101F20004E2400205024002048240020FA230020C2
:101F3000FC2300203DDF70470E4B0F4A022130B5D5
:101F400099508021C9005D580C1C002DF9D0A121A9
:101F5000084DC9006850185906490028FBD0885818
:101F60000224A04388508022D2009A58002AFAD036
:101F700030BDC04600E001400405000038B5041C37
:101F80000D1C0C4B1B78002B02D0FFF7D3FFF8E79A
:101F9000094A0A4B01219950111C8022D2009858FD
:101FA0000028FAD00548256000244450995800299B
:101FB000FCD038BD922700200405000000E001405D
:101FC00030B5041C002A01D0108800E00A48231C08
:101FD0001A1B92B28A420ED242BA1D7892B26A405D
:101FE000D0B2000942401003424092B2D0B2400148
:101FF00050400133ECE730BDFFFF000008B5FFF7AC
:10200000BDFF002008BDF8B5061C0F1C151C0024E0
:10201000A300E2B2F018AA4204D2F958FFF7AEFFCB
:102020000134F5E70020F8BD08B580235B051B6986
:102030009BB25843FFF780FF002008BD80235B055B
:102040001B699BB25843086000207047014B187011
:102050007047C0469227002023DF704727DF704774
:1020600028DF704749DF704708B5054B01201A7813
:1020700050401870034B1B68002B00D0984708BDD8
:10208000982700209427002038B50C4B051C1520FC
:102090000C1C1A60FFF7E2FF00280ED11520291C46
:1020A000FFF7DEFF002808D11520FFF7D5FF002835
:1020B00003D10320211CFFF7D5FF38BD9427002052
:1020C000F8B5061C0C1C8F180025BC4207D03368DD
:1020D00021781B68301C984701342D18F5E7281C1F
:1020E000F8BD70B5051C0C1E09D00368081C5E689D
:1020F00009F022FA211C021C281CB04700E0081C31
:1021000070BD08B503681B68984708BD38B50D2138
:10211000041CFFF7F6FF0A21051C201CFFF7F1FF46
:10212000401938BD38B5041CFFF7DBFF051C201C27
:10213000FFF7ECFF281838BDF0B58BB0151C09ABC4
:102140000022071C0E1C1A70012D00D80A256C46AF
:102150002334301C291C06F037F9031C6B43F61A94
:10216000F6B2211C092E01D8303600E03736F6B21F
:102170002670013C002801D0061CEAE7381CFFF756
:10218000B0FF0BB0F0BDF8B5041C0D1C161E04D139
:102190000368C9B21B68984712E00A2A0DD10029CA
:1021A0000ADA2D21FFF7ADFF6942071C321C201C03
:1021B000FFF7C2FFC01903E000E0D2B2FFF7BCFF97
:1021C000F8BD38B5041CFFF7DEFF051C201CFFF727
:1021D0009DFF281838BD10B500214022041C09F0CD
:1021E00056F800232364201C636410BD036C3F2257
:1021F00001331340426C934202D0026C8154036459
:1022000070470120704710B503680022DC69012384
:10221000A04710BD0369186C5B6C4030C01A3F23A7
:10222000184070470369196C5A6C914202D05A6C7D
:10223000985C01E00120404270470369196C5A6CB8
:10224000914207D05A6C3F21985C5A6C01320A4087
:102250005A6401E0012040427047037E002BFCD10C
:10226000704710B500240476081C111C1A1CFEF7D8
:10227000A3F910BD10B5041CFEF770F923695A6C60
:102280001A6410BD00234360FA239B008360034B54
:1022900001610833036042617047C04640C80200D4
:1022A00008B54369196C5A6C914202D10023037638
:1022B0000AE0012202765A6C3F21985C5A6C013286
:1022C0000A405A64FEF704F908BD000038B50E4B09
:1022D000041C1B78002B15D04069036C0B4D013397
:1022E000426C2B4004D54025013B6D422B4301330A
:1022F0009342F2D0FFF77AFF237E002B02D1201CFD
:10230000FFF7CEFF012038BD682200203F0000808B
:1023100038B5114B041C1A6A1D1C002A04D0FEF7A4
:10232000EDF8201CFFF7BCFFEB68002B12D0FEF786
:10233000DFF8A323094ADB00D558FEF7E5F80028AB
:1023400008D12069E9B2FFF751FF054B002B01D0FE
:1023500000E000BF38BDC046FC2000400020004027
:102360000000000008B5034B82001B68D150FEF747
:102370006BFA08BD2820002010B5041CFEF784FA73
:10238000024BA4001B680022E25010BD2820002050
:1023900008B5FEF709F8FDF7FDF8FCF71DFFFCE7AF
:1023A00030B50F4DAB68002B10D00E4C0B4B0A4ACA
:1023B0002068616812184B41226063602068616880
:1023C000CBB2021C226063600023AB6000236B640D
:1023D00030BDC046C046C0460000000100000000FD
:1023E000FC100140A02700200B4B0C4A18685968CC
:1023F0000B4B10B5D4580023221C80185941054BB3
:10240000034A06F0A9F84B04C00B1843C90B10BDD2
:10241000E803000000000000A02700200010014099
:1024200004050000C046C04608B5FFF7DDFF08BD43
:1024300038B5041CFFF7F8FF051CFFF7F5FF401B3C
:10244000A04202D200F038F8F7E738BD01380BD3CC
:10245000C046C046C046C046C046C046C046C0464C
:10246000C046C046C046F1E7704700000F4B10B5AC
:102470001A680323511E8A41524213400C4A1168C4
:102480001022002900D00822A0210A4CC90064585B
:10249000012199400C4201D1834204D1013393427E
:1024A000F2DBFF2000E0181C10BDC04624230020F2
:1024B0001823002000F001407047000008B5044BCD
:1024C0005A68044BD205520DD358984708BDC046F0
:1024D00000ED00E02C200020FEE70000104811492C
:1024E00010B5884201D0002301E00F4B07E00F4CEC
:1024F000CA18A242F9D2C45804331460F7E70C4A50
:10250000191D043B934203D200221A600B1CF6E70C
:1025100008F052FE00F00EF8FFF73AFFFEE7C04663
:102520000CE40200002000205C2100205821002043
:10253000FC270020064B1B681B061B0F012B06D136
:10254000044A054B1A608022044B12021A6070473D
:10255000E80F00F0DFFF07C004050040186C0040E2
:1025600008B503491B22022009F068F900F00CF8B5
:1025700070C8020008B5002801D008F04DFE08BD63
:1025800008B5804708F0A0FD08B5024B1868FFF7B2
:10259000F7FFC046EC20002008B5031C081C191CDE
:1025A00008F09AFD08BD0000214B73B51D78214C41
:1025B000002D03D023682048D96835E001221A7025
:1025C00000F042F800282CD04368291C1E782A3ECF
:1025D000724256419E1901235B422A1C0193301C12
:1025E00001AB05F06FFE2368051CD968134808F09D
:1025F000D7FD019B002B03D12368281CD96802E07A
:102600002368301CD96808F0CBFD23680C48D968D2
:1026100008F0C6FD019B002B08D1281C08F0FCFD2A
:1026200004E023680748D96808F0BAFD08F04CFDBB
:10263000A827002050210020ABC80200C9C8020012
:10264000FAC80200FDC8020008B505F0AFFE006838
:10265000002807D0031C0833DB7F012B01D1006861
:102660007838006808BD0000F0B54B291DD8104D22
:102670008C002C59A746002A17D04569846900268A
:10268000A5420CDA6C0064190769A40001353C19F5
:102690004561002C03D021706260A360261C301CB1
:1026A000F0BD002A01D0002BE7D10026F7E7C04695
:1026B0002CC9020030B543698469A3420CDA5C007E
:1026C000E4180569A40001332C194361002C03D0E0
:1026D000002901D0002A01D1002030BD0023237041
:1026E0006160A260201CF8E7F8B5041CC0680F1CEC
:1026F000161C03780D1C17E0562B2AD04B2B2FD11C
:102700000130E0601B21002E00D01E21236B201C15
:102710000633236300220023FFF7A6FF286000286A
:1027200015D0051DE0680378722BE5D10130E0601B
:102730001921002E00D01C21236B201C0933236398
:1027400000220023FFF790FF28600028E9D1002035
:10275000F8BD0130E0601A21002EEDD01D21EBE71D
:10276000281C002EF4D1462BF2D1BD4211D01D20E1
:102770001E211C2207E01B2B0DD0192B00D13A7013
:102780000437BD4209D03F683B781A2BF3D138702B
:10279000F6E7381CDCE73970F2E7281CD8E7C046BA
:1027A00008B5031CC0680A1C017852290FD04F29B4
:1027B00001D0101C08BD196B0331196320210130B1
:1027C000D860181C0023FFF74FFF021CF1E7196BBC
:1027D000023119631F21F2E7F8B50F1CC168061C0E
:1027E0000C780B1C2E2C22D02E2C12D15C78303C75
:1027F000092C0ED89C789A1C231C303B092B14D82A
:10280000131C01331C78251C303D092DF9D92E2CC1
:10281000ECD05A1AF360301CFFF74CFF3A1C031C33
:102820004B21301CFFF720FFF8BD131CDCE74B7871
:102830001A1C613A192A09D88B1C1C78221C613A8F
:10284000192A01D95F2CCFD10133F6E75F2BF3D0E2
:102850000B1C2E24C8E7C046F0B54F464646C0B410
:10286000C3681A78532A04D000200CBC90469946BD
:10287000F0BD5A1CC2605A78002A0FD09A1CC26060
:102880005B7800225F2B1BD1016A8A42ECD2836AFB
:10289000920001338362C369D058E6E7002382685F
:1028A0000125120702D40025002936D1414A141C03
:1028B000C4341178994238D01C32A242F9D1D3E7FE
:1028C0001C1C303CE2B2092A6ED8002213E0D10071
:1028D00089188900CB18191C30398A42C4D8C368BA
:1028E0001A78002A15D05A1CC2601B785F2B12D0B0
:1028F0001C1C0A1C303CE1B20929E8D9191C4139D9
:102900001929B1D8D10089188900CB18191C373979
:10291000E3E70023ECE74A1CB6E7C468012122780C
:10292000433AD2B291426D41C0E75669002E38D089
:102930009769436984690021BC468846A34210DA3E
:102940005900C918076989008946391C013349446F
:102950004361002905D018274E6066460F708E60CF
:1029600088464746C762002D18D0D5681169066BA6
:1029700072180263A34200DB76E75A00D218076997
:1029800092000133BA1843610020002A00D16CE79D
:102990001823137055609160101C66E755689168A4
:1029A000E5E784694369DEE71A1C413A192A8CD9A4
:1029B00075E7C04614D2020038B580235B00C358C7
:1029C000041C0D1CFF2B08D0591C80225200A15062
:1029D000E55482235B00E55438BD0022C2548623AF
:1029E0005B00C25884235B00C358FF2198479023A3
:1029F0005B00E25801210132E2500023E5E7C046C6
:102A000030B50368041C1A7800256E2A17D0131CF1
:102A1000303B092B18D823680020013381000918A6
:102A200049008A182360101C1A783038111C30397C
:102A300001330929F2D9002D00D0404230BD5A1C83
:102A400002605A780125E2E70020F4E743698269D1
:102A500010B5934210DA5C00E4180269A400013357
:102A600014194361002C07D0402323700C30FFF76A
:102A7000C7FF6060201C10BD0020FCE710B5C368D4
:102A8000041C1A785F2A0CD06E2A07D00C30FFF78E
:102A9000B7FFE36801301A785F2A03D00120404273
:102AA00010BD00200133E360FAE7C04610B5C368EB
:102AB000041C1A78542A01D0002010BD0133C360D1
:102AC000FFF7DCFF011EF7DBA36A6269A06901332F
:102AD000A3628242F0DA53009B1820699B00C3185E
:102AE000013262610020002BE7D005221A70596084
:102AF000181CE2E708B5C268012311785F2901D0EC
:102B0000181C08BD0132C2600C30FFF779FFC343C7
:102B1000DB0FF5E770B5041C0C30FFF771FF051EE5
:102B200033DDE6686268931B984230DCA268331894
:102B3000E360520716D4092D0DDD301C154908221B
:102B400008F074FB002806D1337A2E2B10D05F2BAF
:102B50000ED0242B0CD0201C311C2A1CFFF7AAFD00
:102B6000E06270BD1A78242AE5D10133E360E2E720
:102B7000737A4E2BEFD1236B201C16335D1B25631C
:102B800005491522FFF796FDEAE70020E9E7002056
:102B9000E6E7C0464CD9020058D9020038B5041CFB
:102BA000002908D1C3681A78002A01D1002038BD55
:102BB0005A1CC2601978682910D07629F6D1251CD4
:102BC0000C35281CFFF71CFFE3681A785F2AEDD14B
:102BD0000133E360281CFFF713FF03E0201C0C30D7
:102BE000FFF70EFFE36800201A785F2ADFD1013378
:102BF000E3600120DBE7C04688235B00C358002B5D
:102C00001AD05B680A689B68002B0ED019782F29B0
:102C10000BD1002A05DC0AE019782F2905D1002AFA
:102C200008D09B68013A002BF6D1002070470020A5
:102C3000002AFBD15868F9E78C2301225B00C250BF
:102C40000020F3E770B5061C0C1E0FD00D4D237845
:102C50004A2B02D89B00EB589F46301C6168FFF757
:102C6000F1FF002803D1A468002CF0D1002070BD32
:102C7000211D301CFFF7C0FF0028F7D003782F2B51
:102C8000F5D0F3E75CCA0200F0B5536894680133ED
:102C900047465B1880B40E1C071C151CA34214D8B1
:102CA000EC68002C02D004BC9046F0BD2B686A682A
:102CB000391C9818321C08F0C8FA2A6893196A68F7
:102CC0009C546B689E196E60EDE7D268002AEAD1C9
:102CD000002C02D10224022B02D96400A342FCD8AA
:102CE0002868211C08F092FB8046002803D0424649
:102CF0002A60AC60D4E7286808F08EFA43462B605F
:102D00006B60AB600123EB60CDE7C046F8B5C368EC
:102D1000051C1A784C2A01D00020F8BD5A1CC2604C
:102D200059785F2936D05A290CD10132EA60281C23
:102D3000002100F073FDEA681378452BECD10132D5
:102D4000EA60EAE700F000FA061EE5D00378272BD8
:102D50002FD0E9683B270B786E2B24D0452B31D040
:102D6000002BD9D04B1C02E00133002CD4D0EB60F7
:102D70001C78452CF8D15A1A281CFFF79BFC321CF2
:102D8000031C391C281CFFF76FFCEA681378452BDD
:102D9000C2D1D4E79A1CC2609B785A2BC5D00020C0
:102DA000452BB9D1CBE74A1CEA604B783C27111C74
:102DB000D4E743681A7C002ACBD05B682A6BD31A0D
:102DC0002B63C6E70022D7E770B5C16882B00B78E5
:102DD000041C493BC66A012B2DD84A1CC2604B78A3
:102DE000452B3ED00021019101AD16E0493B012B5E
:102DF00028D8201CFFF7E8FF021C002A1BD0201C4B
:102E00002F210023FFF730FC2860002813D0E26850
:102E1000051C13780835452B1ED04C2B17D0E5D94F
:102E2000582B0FD10132E260201C01F0A3F8E368B7
:102E30001978452902D0002002B070BD0133E3604B
:102E4000021CDAE7201C00F07FF9021CD5E7201CE9
:102E5000FFF75CFF021CD0E70132E260E6620198F6
:102E6000EAE70231C16000222F210023FFF7FCFBBB
:102E7000E2E7C046F0B5474680B4C26882B0137836
:102E8000051C4C3BDBB20E2B00D96CE0AB499B0020
:102E9000CB589F4601320021C26000F0BFFCEB68B6
:102EA000071C1978452900D1E0E000241AE0537886
:102EB000742B00D176E00021FFF7CEFCEA68061CF7
:102EC0001378041C492B0DD1281CFFF77DFF04212A
:102ED000031C321C281CFFF7C7FB041C02E000F097
:102EE00007FF041C201C02B004BC9046F0BD013258
:102EF000C26001A90122FFF7F7FB071ED5D0281CED
:102F00000021FFF74DFCEB6880461C780026002C62
:102F100025D0442C00D18FE0221C303A092A69D9EF
:102F2000313A192A66D9432C64D0552C62D04C2CE6
:102F300060D0532C00D193E0492C00D188E0542C70
:102F400000D1C1E0452C00D1E4E04D2C07D1002E8A
:102F500005D05A1CEA605C78131C002CD9D10023E0
:102F60003B600024BEE7281C00F0C2FEEA68041C97
:102F70001378492BB6D1002897D02B6A696A8B4207
:102F800000DB92E7E9699A00013350502B62281C5C
:102F9000FFF71AFF221C031C0421281CFFF764FB07
:102FA000041C9FE702326649C2600322FFF782FBDE
:102FB000041C281C00F09CFE0121031C221C281C60
:102FC000FFF752FB2B6BE96803332B630B78061C6E
:102FD000041C492B00D085E7002800D165E72B6A47
:102FE0006A6A934200DB60E7E9699A000133505056
:102FF0002B6269E7281C00F07BFE031C002E19D011
:103000000121321C281CFFF72FFB061C532C0ED06D
:10301000EB681A78452A19D0002EA0D02B6A696A6D
:103020008B429CDAE9699A00013356502B62EB68B7
:103030001C786CE71E1CE9E75B7820229343542B35
:10304000D8D1281C00F080F8031CD7E7452463E79B
:10305000002E84D0281CFFF7B7FE0421031CD0E704
:10306000281C0121FFF7F8FB031CC7E75A1CEA6084
:103070005A78732A3FD0642A2BD001267642281C26
:10308000FFF7F8FE041E04D00378442B01D0462B32
:103090002AD1711C26D06A69A96900238A420CDAF8
:1030A00053009B1829699B000132CB186A61002BE1
:1030B00003D045221A709E605C60281C02213A1CD5
:1030C000FFF7D2FA041C0DE7281CFFF7EFFC031CE6
:1030D00094E70233EB60281CFFF7D0FC061ECEDA23
:1030E0000024FFE6231CE8E7281CFFF703FD002867
:1030F000CFD10024F6E60233EB60281CFFF7FAFC80
:10310000002800D1D1E6281C0E490E22FFF7D2FA82
:10311000031CD2E73E60002E00D1C6E64246002ADC
:1031200002D0019B01925360EB681A78452A00D0C7
:10313000BBE60133EB60019CD4E6C04688CB0200BD
:1031400080D9020070D90200F0B5C26883B013784C
:10315000041C722B0CD0562B0AD04B2B08D0191CF8
:103160003039C9B24A2937D8C048890041588F46FA
:10317000201C01A90022FFF7B7FA051E2CD0201C45
:10318000FFF7E2FF2860002826D002781F3A012AC4
:1031900025D9019A002A1FD0236A656AAB421BDA3F
:1031A000E06999000A5001332362019815E0201C60
:1031B00000F0E0FE4121021C0023201CFFF754FA1E
:1031C0000190002808D0E3681A78002A04D05A1C1D
:1031D000E2601B78452B1AD0002003B0F0BD0199A6
:1031E000426841602B6801932A60019A002AD3D17A
:1031F000F2E70132E260201CFFF78CFC2821021C60
:103200000023201CFFF730FA01900028E4D0236A45
:10321000656AAB42E0DAE1699A00505001332362FB
:103220000198DAE7201CFFF725FE0190EDE7511C1D
:10323000E16053785F2B00D12DE2303B092B00D9A0
:103240003AE20A1C0132E2601378303B092BF9D9CB
:10325000521A201CFFF72EFA051E04D0E1680B78E5
:103260005F2B00D118E200200190CEE70132E2602E
:10327000201CFFF769FF2521021C0023201CFFF7FB
:10328000F3F90190C1E7531CE3605378592B00D147
:103290000FE20121201C00F0A3FA011C201CFFF703
:1032A0007FFAE368011C1A780020452ABDD101335A
:1032B000081CE3600190A8E70132E260201CFFF7E0
:1032C00043FF2621021C0023201CFFF7CDF90190AB
:1032D0009BE7531CE3605378002B00D17CE7931CE1
:1032E000E3605378463BDBB2302B00D974E760498A
:1032F0009B00CB589F460132E260201CFFF724FF61
:1033000001AE071C311C201C0122FFF7EDF9051E40
:10331000A9D0201CFFF718FF28600028A3D0B542D1
:1033200013D001780A1C1F3A012A00D8CCE12929C0
:103330000BD0019A002A96D0236A616A8B4292DAF6
:10334000E569990001334A512362201C2B213A1C64
:10335000019BFFF789F9019057E70132E260201CD9
:10336000FFF7F2FE2221021C0023201CFFF77CF94C
:1033700001904AE70132E260201CFFF7E5FE2321BD
:10338000021C0023201CFFF76FF901903DE701327A
:10339000E260201CFFF7D8FE2421021C0023201C21
:1033A000FFF762F9019030E753781A1C303A092A86
:1033B00005D95F2B03D0413B192B00D990E1201C8C
:1033C0000021FFF749FA051C0190E0680378281CEA
:1033D000492B00D001E7201CFFF7F6FC0421031C59
:1033E0002A1C201CFFF740F901900EE7201CFFF774
:1033F0005DFBE16801900B78492B00D005E70028C0
:1034000000D1E9E6236A626A934200DBE4E6E569FB
:103410009A00505101332362019DDCE70132E260E2
:10342000201CFFF777FB0190201CFFF78DFE212168
:10343000021C019B201CFFF717F90190E5E6613B98
:103440009900CB180B499B004431C918A5696369E1
:10345000AB4200DA12E10023596800204B68216B6F
:103460000132CB182363E260B7E6C046C4CB02004A
:10347000F0CC020094D202006369A069834200DBB1
:103480002AE15800C01821698000013308186361DF
:10349000002800D158E127230370AC22AB4B9200E7
:1034A0009B1843605B68256BEB18236395E66369A3
:1034B000A069834200DB0FE15800C0182169800039
:1034C000013308186361002800D13DE12723037010
:1034D000A2229E4B92009B184360E3E793785F2BF8
:1034E00000D124E1201CFFF7B1FA051C002D00D10A
:1034F000B9E6E36800201A785F2A00D095E6013328
:10350000E360201CFFF720FE2D21031C2A1C201C39
:10351000FFF7AAF8019078E66369A069834200DBAF
:10352000DAE05800C018216980000133081863618F
:10353000002800D108E127230370A722834B9200C3
:103540009B184360AEE76369A269934200DBD3E056
:103550005800C018256980000133281863610028CD
:1035600000D1EDE0272303709821784B89005B1888
:1035700043605B68226BD31823632EE6201C7449DA
:103580000422FFF797F828E66369A06900258342C3
:1035900006DA5D00ED182169AD00013363614D1954
:1035A0002C2301952B7092780023303AD2B2092156
:1035B00091425B419BB22B81002B00D0B1E0201CDB
:1035C000FFF7C2FD6860019B5B68002B00D103E63A
:1035D000201C0C30FFF714FAE36800221978002948
:1035E00006D05A1CE2601A78733A53425A4192B29A
:1035F00001984281F1E56369A1698B4200DA7FE0BD
:1036000000235B6800205B68216BCB182363E4E533
:103610006369A569AB425FDA5800C0182169800070
:10362000013308186361002800D18DE0272303705F
:103630009D22464B92009B18436033E7201CFFF706
:1036400083FD4921021C0023201CFFF70DF8019087
:10365000DBE56369A26993424EDA5800C018256918
:103660008000013328186361002869D02723037084
:10367000B121364B89005B1843607AE75800C018C7
:103680002569800001332818636100285AD0272358
:1036900003704160E2E600250131E160201CFFF784
:1036A00053FD2A21031C2A1C201CFEF7DDFF01907C
:1036B000ABE50232E260ECE5201C00F05BFC051E8D
:1036C00000D0CBE50020CFE5019B4268436028682D
:1036D00001902A6011782AE600235B680020E1E669
:1036E000201CFFF7C7FB0190002800D174E5037888
:1036F000182B00D08BE570E500235B68002038E7CD
:103700005800C01822698000013310186361002836
:1037100014D02723037093250C4BAD005B19436035
:1037200071E7201C0C30FFF76BF9019D47E703326E
:10373000E260201C00F01EFC051CD7E6436862E72F
:10374000436816E7416889E64368ABE694D2020015
:1037500084D9020030B5002383B0C2680193137886
:10376000041C002B2BD0452B29D02E2B27D001ADAC
:1037700018E04F2B18D0201CFFF7E6FC021E1ED0CD
:10378000201C2E210023FEF76FFF2860002816D092
:10379000E268051C13780835002B08D0452B06D0AD
:1037A0002E2B04D0522BE4D15378452BE3D1019832
:1037B000002804D08368002B03D003B030BD002064
:1037C000FBE7426811782729F7D15268117C092953
:1037D000F3D15268216B8A1A22634360EDE7C04639
:1037E00038B5C368041C1A784A2A0DD00025002970
:1037F0000CD1201CFFF7AEFF031E0CD0201C29218A
:103800002A1CFEF731FF38BD0133C360201CFFF7CF
:103810009BFC051EEDD10020F5E7C046F8B54646F5
:103820004F46C0B4C368041C1A780E1C472A47D000
:10383000542A45D0FFF71EFB051E3FD0002E02D0B4
:10384000A368DB0722D5E0680378281C002B18D07A
:10385000281C452B15D02B1C1978CAB2042A58D025
:1038600005D31C39042902D85B68002BF4D1002150
:10387000201CFFF7B5FF0321031C2A1C201CFEF7A8
:10388000F3FE0CBC90469946F8BD6D682B781A1C67
:103890001C3A042AF9D9281C022BF2D1AB681A78F9
:1038A0001C3A042A04D85B681A781C3A042AFAD90C
:1038B000AB60281CE5E7E3680233E3600020E0E743
:1038C000216B0A1C143222631A78542A11D0472A19
:1038D000F4D15A1CE2605A78002AEFD09A1CE260B8
:1038E0005A78413AD2B2312AE8D8BE4992008A5871
:1038F00097465A1CE2605A78002ADFD09A1CE26090
:103900005B78433BDBB2332BD8D8B74A9B00D35804
:103910009F465B68002B09D0B4491A78332A05D832
:1039200092008A5897469B68002BF6D101219FE7A9
:10393000201C0C30FFF764F80128BFDDE3681A781B
:10394000002ABBD05E1CE6601B785F2BB6D1471EF9
:103950003F220020804691463378002BAED0242BA6
:1039600000D110E10025735D002B04D0242B02D080
:103970000135BD42F7DB311C201C2A1CFEF79AFEE4
:10398000031CE0687F1B4619E660002B96D0424678
:10399000002A00D117E1201C3E21FEF765FE80467B
:1039A00000288BD0002FD7DC201C3D21424600236D
:1039B000FEF75AFE65E7201CFFF75CFA1321021C94
:1039C0000023201CFEF750FE5BE7201CFFF752FA95
:1039D000051C201CFFF73AF81621031C2A1C201C8A
:1039E000FEF742FE4DE7201C0021FFF717FF1721CD
:1039F000021C0023201CFEF737FE42E79A78201CA9
:103A00000021002A00D1E0E0DA1CE2609B786E2BF6
:103A100000D0DAE0FFF702FF4821021C0023201C3F
:103A2000FEF722FE2DE7201CFFF78EFB051C201C55
:103A30000C30FEF7E5FF002800DA3FE7E268117876
:103A40005F2900D03AE70132E260201CFFF77CFBDF
:103A5000236B021C05332363201C0B212B1CFEF758
:103A600003FE0EE7201CFFF705FA1421021C0023B9
:103A7000201CFEF7F9FD04E7201CFFF765FB0E2173
:103A8000021C0023201CFEF7EFFDFAE6201C762125
:103A9000FFF784F8002800D110E7201C0021FFF771
:103AA000BDFE1021021C0023201CFEF7DDFDE8E610
:103AB000201C6821FFF772F8002800D1FEE6201CC8
:103AC0000021FFF7ABFE0F21021C0023201CFEF794
:103AD000CBFDD6E6201C0021FFF760F8002800D1BE
:103AE000ECE6201C0021FFF759F8002800D1E5E69C
:103AF000201C0021FFF792FE1121021C0023201C34
:103B0000FEF7B2FDBDE6201CFFF7B4F91521021C3B
:103B10000023201CFEF7A8FDB3E60F312163201C13
:103B2000FFF712FB0921021C0023201CFEF79CFD5D
:103B3000A7E60A312163201CFFF706FB0A21021CBD
:103B40000023201CFEF790FD9BE6201CFFF7FCFAEB
:103B50000D21021C0023201CFEF786FD91E6201C8F
:103B6000FFF7F2FA1221021C0023201CFEF77CFD55
:103B700087E6201CFFF7E8FA0C21021C0023201C1A
:103B8000FEF772FD7DE67378532B29D05F2B25D08D
:103B9000242B00D092E624216269A3699A4200DBBB
:103BA00089E653009B1820699B000132C3186261AB
:103BB000002B00D17FE65960E6684A4602361A704B
:103BC000023FE660E3E69846ECE6FFF727FE472172
:103BD000021C0023201CFEF747FD52E62E21DBE7E6
:103BE0002F21D9E7B4CD02007CCE02004CCF0200D9
:103BF000F8B54F464646C0B4C36881461A78002AD5
:103C00002DD05A1CC2605A78002118788846002AA4
:103C100004D09A1C4C46E2605B789846762841D1E5
:103C20004446303CE3B2092B1BD84D464846FEF7CC
:103C300071FF6B69A9698B4228DA5A00D2182D6985
:103C4000920001334946AA184B61002A1ED0002871
:103C50001CD03223906013705460101C17E00020B9
:103C60008046224A3D24171C00235837E21AD10F00
:103C70008A185210D2181601BE1935682978884260
:103C800009D081420CD9141CA342EFD100200CBCF6
:103C900090469946F8BD6978884512D04145F2D8DA
:103CA000531CF1E76328DCD14246762AD9D1484635
:103CB000FFF74AFA3321021C00234846FEF7D4FCE2
:103CC000E5E74C466269A5690020AA42DFDA5300A5
:103CD0009B1821699B000132CB186261002BD6D062
:103CE00031221A705E60181CD1E7C04614D502005C
:103CF000F8B5C268041C1378191C303909291FD97A
:103D0000191C6139192933D9191C4339012900D8E3
:103D10006EE04C2B00D19EE0552B00D0A6E05378EE
:103D20006C2B2FD0742B00D0A0E0531CC3605178B3
:103D3000742900D1BCE00025422908D0281CF8BD18
:103D4000FEF7E8FEE368051C19784229F6D1013335
:103D5000E360201CFEF7DEFE2A1C031C4A21201C07
:103D6000FEF782FCE368051C1A78422AEFD0E5E7EB
:103D7000FFF73EFF051E02D00378312B78D0E368B1
:103D80001978E2E7531CC36051786C29D3D1023211
:103D9000C260FFF7DFFCE368061C19780028CAD070
:103DA0004529C8D10133E360201CFEF767FE0028D7
:103DB00000DA98E06369A1698B4200DB93E05D0063
:103DC000ED182269AD00013355196361002D00D152
:103DD00089E044236E60A8602B70676A236ABB4247
:103DE00000DB80E0E0699A00013315502362C6E7EA
:103DF000C06A002800D1A0E00578002D52D0191C1F
:103E0000182D00D1A1E0432977D0442972D15378ED
:103E1000312B00D1AAE000D891E0322B00D1A1E0F3
:103E20000426352B00D08EE06169A569931CE36000
:103E3000A9425CDA4D006D182769AD0001317D198A
:103E40006161002D53D0002851D0082129702E71B6
:103E5000A860917879E70132C260FEF75BFE051E2B
:103E600004D0201CFEF746FE002888D1002066E71B
:103E70004368206B996842180732226318683C49EE
:103E800007F050FB002800D079E7201CFEF742FE27
:103E90003521031C2A1C201CFEF7E6FBE368051CE9
:103EA000197852E7256B8768EB1923631178AAE725
:103EB0000232C260FEF7E2FD002814DB6369A169EB
:103EC0008B4210DA5D00ED182269AD0001335519FF
:103ED0006361002D07D0462368602B70676A236AF0
:103EE000BB4200DA7EE7E368002519782DE700255C
:103EF00091782AE7131C002527E75378322B2FD01F
:103F000029D9332B30D00426352B1CD16169A76900
:103F1000931CE360B942EADA4D006D182769AD00E1
:103F200001317D196161002DE1D00028DFD007212A
:103F300029702E71A860917807E7191C63E70126A4
:103F4000302B00D170E70025F8E6216B85684B190E
:103F50002363117857E70126312BD7D00025EDE6F2
:103F60000226D3E703265FE70326CFE702265BE7B7
:103F70008CD90200F0B5474680B4C168041C0B78A8
:103F80004C2B00D1E8E0542B00D1E9E0732B61D039
:103F9000662B31D01A1C303A092A0FD8201CFFF7A3
:103FA000A7FE002800D1CEE0E268051C1378492B5B
:103FB00000D1EAE0281C04BC9046F0BD6F2B00D174
:103FC000C3E0692B00D1EBE0742B19D14B786C2B3B
:103FD00016D1201CFFF7B8F8E168051C0231E1603A
:103FE000201C452100F0BAF92A1C031C3021201C9A
:103FF000FEF73AFB051CDDE74B78702B00D183E020
:10400000201CFFF7F5FD051E00D19CE00678312E3F
:1040100000D1A9E0322E2FD0332E00D093E0002320
:104020009846E3681A785F2A00D109E1201CFFF75F
:10403000A1FF031C4146201C002905D037211A1C72
:10404000FEF712FB031C201C2A1C3521FEF70CFB7B
:10405000051CAFE74B78722B00D1D8E0702BCFD185
:104060000231C160FFF786FF4921021C0023201C9A
:10407000FEF7FAFA051C9DE743680027012B00D1E3
:1040800045E100DCE4E0022B00D18FE0032B5AD1A4
:10409000381CAD4907F046FA002800D1E7E03B782C
:1040A0006E2B50D17B78772B01D0612B4BD15F21C8
:1040B000201C00F053F9061C201CFFF745F8E168AE
:1040C000071C0B78452B00D106E1702B00D112E1C3
:1040D000692B38D14B786C2B35D1201CFFF74AFF68
:1040E000031C3A213A1C201CFEF7BEFA3921031C9E
:1040F000321C201CFEF7B8FA2A1C031C3821201C95
:10410000FEF7B2FA051C55E78B1CC3608B78542B65
:1041100000D191E0FEF7B2FC0130002813D06269B3
:10412000A3699A420FDA53009B1821699B00013260
:10413000CB1862610025002B00D13BE706221A70E4
:1041400058601D1C36E7002534E74B786E2B00D0F5
:1041500056E70231C16021E7FEF7D8FD051C29E7CB
:10416000FEF7A4FC051C25E74368226B1F689846F0
:104170009B68381C023BD3182363744907F0D2F9BB
:10418000002870D04146CB6878E7201CFEF71CFE63
:104190002A1C031C0421201CFEF766FA051C09E7F3
:1041A0004B786C2B00D02BE7002517E76B681B685A
:1041B0005A78632A6ED0201CFFF7DCFE8046381C3C
:1041C000634907F0AFF900285ED0381C614907F059
:1041D000A9F9002805D0381C5F4907F0A3F9002889
:1041E00075D1201CFFF784FDE268061C1378492B6B
:1041F00076D037214246331C201CFEF735FA2A1CA4
:10420000031C3621201CFEF72FFA051CD2E60231D2
:10421000C160FEF799FF051C201CFFF769FDE268ED
:10422000061C1178201C492941D02A1C0121331C6D
:10423000FEF71AFA051CBDE60331C16000206EE7E7
:104240000133E360201C452100F088F8031CF1E6EF
:10425000002B00D077E72A1C201C34210023FEF716
:1042600003FA051CA6E6201CFEF76EFFEAE6201CFA
:10427000FFF780FE061C201CFFF77CFE071C201C9D
:10428000FFF778FE031C2CE7201C452100F066F8A0
:10429000061CAEE71B781A1C633A012A02D9723B4E
:1042A000012B88D8201CFEF74FFF804687E7FEF7DA
:1042B0008BFD0421031C321C201CFEF7D5F92A1C9F
:1042C000031C0121201CFEF7CFF9051C72E6201CFF
:1042D000FFF750FE061C8CE70131E160002300E788
:1042E000201CFEF771FD321C031C0421201CFEF76C
:1042F000BBF9061C7DE74B78692B00D023E7023120
:10430000E160201C452100F029F8031CE9E60022A9
:104310009046974204D03B78702B05D06D2B03D08C
:10432000332E00D082E67CE67A78002188469A42D5
:10433000F6D1E36801211A7888465F2AF0D101336B
:104340000022E3609046EBE79CD9020038DE0200D1
:1043500090D9020094D9020098D9020070B50023C8
:1043600082B00193C368041C1A780E1C01AD8A4206
:104370000ED119E0201C2E210023FEF775F92860CC
:1043800000280AD0E368051C1A780835B24207D025
:10439000201CFFF7EFFD021EECD1002002B070BD23
:1043A0000133E3600198F9E70133C3602E21002255
:1043B0000023FEF759F9F1E7F0B5454657464E465A
:1043C000E0B4041C82B0081C0D1C07F0B5F80028EE
:1043D00030D00022924684225200802391468622C9
:1043E0005B005200E3582F1890460BE0191C013374
:1043F00080225200A3508222520001356654A654F6
:10440000BD4217D02E78FF2BF0D15246E2544A46D7
:10441000A2584346E358009201931A1CFF21009BC7
:10442000201C984790235B00E25800210132E250A3
:104430000123DDE702B01CBC90469946A246F0BDC0
:10444000F0B54D4644465F465646F0B4DC4C137812
:10445000A5446991041C151C4B2B01D901F0ACFB40
:10446000D8499A008A5897468A235B00E35870938C
:104470008A2370AE5B00E6500023B36088235B00A4
:10448000E3587560F3606A68201C699902F0ECFDDE
:10449000B368002B04D1201C69992A1C02F0F4FD9A
:1044A0008A23709A5B00E25081239B009D443CBCB0
:1044B00090469946A246AB46F0BD8A2252008658E5
:1044C000002E01D102F011FD321C9768002F09D196
:1044D00050680178081C1938022806D88B4201D18F
:1044E00002F076F81268002AEFD1331CBFE7AF68FC
:1044F0006E68002FD8D084225200802392468622F4
:1045000052005B00C358914600203A1C051C8346AC
:10451000371C90460BE0191C013380225200A35037
:104520008222520001356654A654A845BCD07E5D57
:10453000FF2BF0D159464A46E154A2585346E3585E
:10454000FF21201C3492984790235B00E258002101
:104550000132E2500123E0E78422520080239A4E88
:104560005B00112792468622C358BF1900205200D3
:10457000B846834691460DE0191C01338022520053
:10458000A3508222520001366754A754464501D1F8
:1045900001F08AFB3778FF2BEED159464A46E154A9
:1045A000A2585346E358FF21201C3A929847902383
:1045B0005B00E25800210132E2500123DEE7842251
:1045C00052008023814E5B00192792468622C358F1
:1045D000BF1900205200B846834691460DE0191CD1
:1045E000013380225200A3508222520001366754C8
:1045F000A754464501D101F092FB3778FF2BEED14D
:1046000059464A46E154A2585346E358FF21201C1C
:104610004092984790235B00E25800210132E2501B
:104620000123DEE784225200694E8023152793463A
:1046300086225B00BF195200C358B94692460EE06D
:10464000191C013380225200A3509046822252004E
:1046500001366754A7544E4501D101F02CFB377841
:10466000FF2BEDD151465A466158A2583E913D92DA
:104670000020E054FF213E9A3D9B201C9847902348
:104680005B00E25800210132E2500123DAE7842284
:10469000520080234F4E5B00162792468622C35855
:1046A000BF1900205200B846834691460DE0191C00
:1046B000013380225200A3508222520001366754F7
:1046C000A754464501D101F031FB3778FF2BEED1DD
:1046D00059464A46E154A2585346E358FF21201C4C
:1046E0004292984790235B00E25800210132E25049
:1046F0000123DEE7842252008023374E5B0013271C
:1047000092468622C358BF1900205200B8468346FD
:1047100091460DE0191C013380225200A3508222E1
:10472000520001366754A754464501D101F021FCDF
:104730003778FF2BEED159464A46E154A2585346EA
:10474000E358FF21201C4492984790235B00E258D5
:1047500000210132E2500123DEE78422520080234F
:104760001E4E5B001A2792468622C358BF190020AE
:104770005200B846834691460DE0191C0133802251
:104780005200A3508222520001366754A754464576
:1047900001D101F0FCFB3778FF2BEED159464A4698
:1047A000E154A2585346E358FF21201C48929847F1
:1047B00090235B00E25800210132E2500123DEE742
:1047C000FCFDFFFF1CD00200E8DA0200B4DA0200B0
:1047D000D0DA02009CDA020088DA02005CDA020019
:1047E000842252008023E64E5B000F2792468622E9
:1047F000C358BF1900205200B846834691460DE0C9
:10480000191C013380225200A3508222520001362B
:104810006754A754464501D101F0B2FB3778FF2B0E
:10482000EED159464A46E154A2585346E358FF2177
:10483000201C4692984790235B00E25800210132E9
:10484000E2500123DEE7842252008023CD4E5B003C
:10485000112792468622C358BF1900205200B8463D
:10486000834691460DE0191C013380225200A3506B
:104870008222520001366754A754464501D101F007
:104880008DFB3778FF2BEED159464A46E154A258AA
:104890005346E358FF21201C4A92984790235B001F
:1048A000E25800210132E2500123DEE78422520067
:1048B0008023B54E5B00152792468622C358BF1948
:1048C00000205200B846834691460DE0191C013382
:1048D00080225200A3508222520001366754A7540E
:1048E000464501D101F029FB3778FF2BEED159461F
:1048F0004A46E154A2585346E358FF21201C4C92EB
:10490000984790235B00E25800210132E2500123D6
:10491000DEE78422520080239C4E5B0012279246E1
:104920008622C358BF1900205200B84683469146DC
:104930000DE0191C013380225200A3508222520044
:1049400001366754A754464501D101F004FB37787E
:10495000FF2BEED159464A46E154A2585346E3583C
:10496000FF21201C5092984790235B00E2580021C1
:104970000132E2500123DEE7842252008023844E7C
:104980005B00102792468622C358BF1900205200B0
:10499000B846834691460DE0191C0133802252002F
:1049A000A3508222520001366754A754464501D1D4
:1049B00001F0CAFA3778FF2BEED159464A46E15446
:1049C000A2585346E358FF21201C4E92984790234B
:1049D0005B00E25800210132E2500123DEE784222D
:1049E000520080236B4E5B000D2792468622C358EF
:1049F000BF1900205200B846834691460DE0191CAD
:104A0000013380225200A3508222520001366754A3
:104A1000A754464501D101F0A5FA3778FF2BEED116
:104A200059464A46E154A2585346E358FF21201CF8
:104A30005292984790235B00E25800210132E250E5
:104A40000123DEE784225200534E80231827934629
:104A500086225B00BF195200C358B94692460EE049
:104A6000191C013380225200A3509046822252002A
:104A700001366754A7544E4501D101F0D3F8377879
:104A8000FF2BEDD151465A466158A2585691559286
:104A90000020E054FF21569A559B201C98479023F4
:104AA0005B00E25800210132E2500123DAE7802363
:104AB000842252005B00394EC35892460B20862256
:104AC00080190021520080468B4691460DE0191C4A
:104AD000013380225200A3508222520001366754D3
:104AE000A754464501D101F021FA3778FF2BEED1CA
:104AF0005A465046E25420584B46E35859901A1CE7
:104B00005A93FF21599B201C984790235B00E25841
:104B100000210132E2500123DBE78422520080238E
:104B20001F4E5B00082792468622C358BF190020FB
:104B30005200B846834691460DE0191C013380228D
:104B40005200A3508222520001366754A7544645B2
:104B500001D101F0A2F83778FF2BEED159464A4631
:104B6000E154A2585346E358FF21201C589298471D
:104B700090235B00E25800210132E2500123DEE77E
:104B800078DA020048DA020044DA02001CDA020095
:104B900030DA02000CDA0200E8D90200D0D90200B3
:104BA000DCD9020080235B00C358FF2B01D101F048
:104BB00083FD591C80225200A1507E22E2548223A0
:104BC0005B00E254AA68201C699902F04DFA6BE47C
:104BD000AA68699902F048FA66E48A2149004758B0
:104BE00000234350BB466F68002F01D101F0C0FF86
:104BF00088235B00C05870AE844600208A46331C70
:104C0000021C8146011CA8461A605246A350624607
:104C1000DA603A7848469860101C1C381D1C5F60AA
:104C20000131042801D800F0D6FF45468846042A01
:104C300001D102F01FF9022A44D1B9680B78452B43
:104C400000D149680B781C3B042B3BD84246042A10
:104C500001D102F044F94046424603018A20400057
:104C6000013A12018246B94640466746B218F31827
:104C70006A906B97B0466C94AC4606E06A9C103222
:104C80001033042C01D102F029F91C1C171C61CF30
:104C900061C43F681C3CE7616C986B9E1C600025FA
:104CA0005446035151609560D66049686A980C7803
:104CB00001301C3C6A90042CE0D96C9C46464F465F
:104CC00065468046AA68201C699902F0CDF93B78B8
:104CD000042B01D102F0FCF84346002B01D101F076
:104CE000CEFF4546013D2B010833F61880235B00BB
:104CF000984682235B00994633682027002B08D012
:104D0000103E002D01D101F0BAFF3368013D002BA8
:104D1000F6D140462258FF2A01D102F031F9531C46
:104D200041466350A754331F4A46A754201C1A68B3
:104D3000699902F0A9F9E3E769996A6802F094F9C0
:104D40008023699E5B00E358760701D500F04FFF92
:104D500084225200ED4E92468622B71C002052005B
:104D6000B846834691460DE0191C0133802252005B
:104D7000A3508222520001366754A754464501D100
:104D800000F042FF3778FF2BEED159464A46E154F6
:104D9000A2585346E358FF21201C62929847902363
:104DA0005B00E25800210132E2500123DEE7699EF8
:104DB000760701D501F024FC6F68B846AF68002F74
:104DC00001D1FFF771FB8422520080239246862294
:104DD00052005B00C358914600203A1C051C474610
:104DE000834690460DE0191C013380225200A350E7
:104DF0008222520001356654A654A84501D1FFF71E
:104E000053FB7E5DFF2BEED159464A46E154A25832
:104E10005346E358FF21201C6692984790235B007D
:104E2000E25800210132E2500123DEE76A68699905
:104E300002F01AF984225200B54E802308279346C7
:104E400086225B00BF195200E358B94692460EE035
:104E5000191C013380225200A35090468222520036
:104E600001366754A7544E4501D101F09EF83778BA
:104E7000FF2BEDD151465A466158A258029101923A
:104E80000020E054FF21029A019B201C98479023A8
:104E90005B00E25800210132E2500123DAE7291DCC
:104EA000FDF7AAFE021E01D101F0A8FA03782F2B0C
:104EB00001D101F094FA88256D006659201C3768ED
:104EC0006999675102F0D0F86651FFF7EDFA8A232D
:104ED0005B000022C758C250699B6E685B0707D50C
:104EE0003378002B04D1B068062801D101F006FF09
:104EF000201C6999321C02F0B7F882235B00E35C46
:104F00003C2B01D101F082FE80235B00E358FF2B94
:104F100001D101F039FD591C802252008226A15096
:104F2000760090463C22E254A255AA68201C69995A
:104F300002F09AF8A35D3E2B01D101F057FE4146E5
:104F40006358FF2B01D101F00BFD591C8022520048
:104F5000A1503E22E25482235B00E2548A235B008C
:104F6000E750FFF7A1FA6E6880235B00B146C35893
:104F7000002E01D001F05FF984225200654D914668
:104F80008622002052002F1D824690460DE0191CFB
:104F9000013380225200A350822252000135665410
:104FA000A654BD4201D1FFF77FFA2E78FF2BEED138
:104FB00051464246E154A2584B46E358FF21201C7B
:104FC0001692984790235B00E25800210132E2508C
:104FD0000123DEE76A68699902F046F84E4E8023A5
:104FE000721D914684225200934686225B00520035
:104FF000E35892460EE0191C013380225200A35060
:1050000090468222520001366754A7544E4501D182
:1050100000F0E0FF3778FF2BEDD151465A4661583A
:10502000A258649163920020E054FF21649A639B2C
:10503000201C984790235B00E25800210132E25087
:105040000123DAE76968FDF7FDFD002801D101F0D1
:10505000F7FE0026321C03782F2B01D001F070F8E8
:105060004768002F01D101F06BF8806801320028F9
:10507000F1D16D6892466B955546013D274F6C9571
:1050800000265546B34602376D958E265846760063
:10509000A0516999201C6B9A01F0E6FF6C9D5D455B
:1050A00001DC00F08FFD842252008023914686228D
:1050B0005B0000265200E358184DB24690460DE0C2
:1050C000191C013380225200A35082225200013564
:1050D0006654A654BD4201D100F074FD2E78FF2B1A
:1050E000EED141464A466158A2581891179250464F
:1050F000E054FF21189A179B201C984790235B00CF
:10510000E25800210132E2500123DBE7A8D9020076
:1051100010DC0200A0DB0200A0D9020030DB02009C
:10512000842252008023E74E5B001A279246862293
:10513000C358BF1900205200B846834691460DE07F
:10514000191C013380225200A350822252000136E2
:105150006754A754464501D100F0B6FF3778FF2BBE
:10516000EED159464A46E154A2585346E358FF212E
:10517000201C3692984790235B00E25800210132B0
:10518000E2500123DEE78C2301225B00C250FFF7CF
:105190008BF9AF683B78372B01D101F0CAF88C232B
:1051A00001225B00E250FFF77FF96E68AD6833784B
:1051B000312B01D101F083F9332B01D101F0CDF96D
:1051C0006999321C02F0B8FE201C69992A1C02F071
:1051D00005FFFFF769F96A68699902F0ADFEFFF70C
:1051E00063F9842252008023B74E5B000927924660
:1051F0008622C358BF1900205200B8468346914604
:105200000DE0191C013380225200A350822252006B
:1052100001366754A754464501D100F047FF37785F
:10522000FF2BEED159464A46E154A2585346E35863
:10523000FF21201C2092984790235B00E258002118
:105240000132E2500123DEE76B6884229D68520040
:105250006A959E4D98469246802386225B002F1CBD
:1052600000265200C3580837B34691460DE0191C7A
:10527000013380225200A35082225200013566542D
:10528000A654BD4201D100F0C1FE2E78FF2BEED115
:10529000494652466158A258269125925846E054F4
:1052A000FF21269A259B201C984790235B00E258FB
:1052B00000210132E2500123DBE7842252008023E7
:1052C000814E5B00092792468622C358BF190020F1
:1052D0005200B846834691460DE0191C01338022E6
:1052E0005200A3508222520001366754A75446450B
:1052F00001D100F0E2FE3778FF2BEED159464A4645
:10530000E154A2585346E358FF21201C22929847AB
:1053100090235B00E25800210132E2500123DEE7D6
:105320006A68AE68002A02D0699901F09DFE802368
:105330005B00E358FF2B01D101F0E3FA5A1C8025F2
:105340007B216D006251E15482235B00E154201CFB
:105350006999321C01F088FE6359FF2B01D101F0DD
:10536000BCFA591C80225200A1507D22E2548223B3
:105370005B00E254FFF798F86A68002A02D0699946
:1053800001F072FEAE68002E01D1FFF78DF8802784
:105390007F00E659FD2E01D901F004F94C4FA846D3
:1053A000BB1C9A4684235B009B460EE0321C0136F0
:1053B00080235B00E650994682235B000137A554A9
:1053C000E554574501D100F09BFE3D78FF2EEDD10D
:1053D000862149005A466158A258289127920020F8
:1053E000A055289A279B201CFF21984790235B00FB
:1053F000E25801260132E2500022D9E70A26AB5FCB
:10540000002B01D001F026F86A68324B5768E4336C
:105410009F4201D100F0DEFF201C699901F024FEBB
:1054200080235B00E258FF2A01D101F08DFB531C61
:105430008021490063502021A15482225200A154AE
:105440000826AA5F002A01D100F083FE84225200C0
:10545000214D9146862200205200AF1D8246904683
:105460000DE0191C013380225200A3508222520009
:1054700001356654A654BD4201D1FFF715F82E78C8
:10548000FF2BEED151464246E154A2584B46E35819
:10549000FF21201C2C92984790235B00E2580021AA
:1054A0000132E2500123DEE7842252000B4E8023BA
:1054B0000A27934686225B00BF195200C358B9469B
:1054C00092461CE0FCDA020040DB020034DB020002
:1054D00030DB020094D2020020DB020090DB0200ED
:1054E000191C013380225200A350904682225200A0
:1054F00001366754A7544E4501D100F0ECFD3778D2
:10550000FF2BEDD151465A466158A2581A91199273
:105510000020E054FF211A9A199B201C98479023E1
:105520005B00E25800210132E2500123DAE770AE5D
:105530006A68301CEE4905F0D3FF301C05F0FCFF13
:10554000002801D1FEF7B0FF0022151C93468422EB
:10555000520092468622520080235B009146321C04
:10556000E358061C90460DE0191C013380225200BE
:10557000A3508222520001356754A754B54201D18D
:10558000FEF792FF4046475DFF2BEDD159464A4654
:10559000E154A2585346E358FF21201C1E9298471D
:1055A00090235B00E25800210132E2500123DDE745
:1055B00080235B00C3582D79FF2B01D101F0A2F8A5
:1055C000591C80225200A150E55482235B00E5540F
:1055D000FEF76AFF69996A6801F046FDAA68201C17
:1055E000699901F041FDFEF75FFF8422520080239C
:1055F000C04E5B000E2792468622C358BF1900207A
:105600005200B846834691460DE0191C01338022B2
:105610005200A3508222520001366754A7544645D7
:1056200001D100F0ECFC3778FF2BEED159464A4609
:10563000E154A2585346E358FF21201C1C9298477E
:1056400090235B00E25800210132E2500123DEE7A3
:105650006A6800261178272912D15268167C002E1C
:105660000ED0062E01D801F005FA072E08D1AA683F
:105670001178002904D19768012F01D101F038FC7D
:1056800080235B00E358FF2B01D101F0D8F95A1CAD
:1056900080277F00E2512822E25482235B00E254FB
:1056A000201C69996A68984601F0DEFCE359FF2BDB
:1056B00001D101F09DF95A1C29214046E251E154E3
:1056C00021542B783C2B01D101F07BFA082E01D11B
:1056D00001F054FAAA68201C699901F0C5FCFEF794
:1056E000E3FE8C2301225B00C250FEF7DDFEAB68B7
:1056F0001A78392A00D052E599680A783A2A00D0F7
:105700004DE56E684F68B04640465E6843688D68F8
:105710001868794905F006FF002801D101F03BFB2C
:105720007649201CFEF748FE7168002908D0201C2D
:105730006999321C02F052FC201C2021FDF73CF933
:10574000201C69993A1C01F08FFC002D01D1FEF755
:10575000ABFE201C69992A1C02F040FCFEF7A4FE57
:10576000699EB60601D500F04FFE6E68002E05D08A
:10577000699E4023334001D101F01AF969996023F1
:1057800099438A232A1C5B000832E358201C02F04C
:10579000DFF9FEF789FE6A68699901F065FCFEF79A
:1057A00083FE699E6B68760701D500F007FD1F68D0
:1057B000B8465F68002F01D1FEF776FE84225200C2
:1057C00080239246862252005B00C35891460020F7
:1057D0003A1C051C4746834690460DE0191C0133D0
:1057E00080225200A3508222520001356654A654F2
:1057F000A84501D1FEF758FE7E5DFF2BEED159463C
:105800004A46E154A2585346E358FF21201C3292E5
:10581000984790235B00E25800210132E2500123B7
:10582000DEE768680378052B01D101F057F9232BD7
:1058300001D100F078FD2A789A4201D100F073FD81
:10584000242B01D0FEF710FE8A2370AE5B00426865
:10585000E158E6500023B36088235B00E358709161
:105860007560F360002A01D0FEF70EFEFEF70BFE16
:105870008A235B0070AEC258C650002372938823FF
:105880005B00C35870926999AA687393719501F08F
:10589000EBFBB368002B04D1201C69992A1C01F092
:1058A000F3FB8A23709D5B00E550FEF7FDFD8A2027
:1058B0004000225870AE00237092B36088235B00D2
:1058C000E358904626507560F360002A01D101F03C
:1058D000DCF951680B78193B022B01D901F0D5F99D
:1058E000131C0122171C9446A346A946B2460CE09D
:1058F000BCD9020080DB02009CD902005CDB020004
:105900005D682A78193A022A1FD89C68002C19D1A0
:10591000032F01D901F01DF8390155466A181D1CE5
:1059200051CD51C22D688A26156076005D46AD596D
:105930008A2256467550584651445200644681505A
:1059400001379C601B68002BDAD14D465846699997
:105950005646AA6801F088FB8A23B1685C465B0062
:105960004046E050002901D0FEF79EFD012F01D1F5
:1059700001F099F9013F3B01F618699C04365D4638
:105980003268281C211CC84601F07EFB103E012F06
:1059900008D03268281C211C013F01F075FB103E25
:1059A000012FF6D18A232C1C5B00E35845462A1DA3
:1059B000201C699901F0E2FFFEF776FD8422520077
:1059C000EA4E80230E27934686225B00BF195200C1
:1059D000C358B94692460DE0191C0133802252008B
:1059E000A35090468222520001366754A7544E4578
:1059F00000D142E23778FF2BEED151465A4661582A
:105A0000A258069105920020E054FF21069A059BBA
:105A1000201C984790235B00E25800210132E2509D
:105A20000123DBE7842252008023D14E5B0016273E
:105A300092468622C358BF1900205200B8468346BA
:105A400091460CE0191C013380225200A35082229F
:105A5000520001366754A754464500D11FE33778FA
:105A6000FF2BEFD159464A46E154A2585346E3581A
:105A7000FF21201C3892984790235B00E2580021B8
:105A80000132E2500123DFE7842252008023B94E25
:105A90005B001C2792468622C358BF190020520083
:105AA000B846834691460CE0191C0133802252000F
:105AB000A3508222520001366754A754464500D1B4
:105AC000E6E23778FF2BEFD159464A46E154A25817
:105AD0005346E358FF21201C0E92984790235B0009
:105AE000E25800210132E2500123DFE78422520014
:105AF0008023A14E5B001D2792468622C358BF1902
:105B000000205200B846834691460CE0191C013330
:105B100080225200A3508222520001366754A754BB
:105B2000464500D1FBE13778FF2BEFD159464A4675
:105B3000E154A2585346E358FF21201C1092984785
:105B400090235B00E25800210132E2500123DFE79D
:105B500084225200894E80230827934686225B00C8
:105B6000BF195200C358B94692460DE0191C0133C3
:105B700080225200A3509046822252000136675480
:105B8000A7544E4500D1DFE03778FF2BEED15146C8
:105B90005A466158A2580C910B920020E054FF2104
:105BA0000C9A0B9B201C984790235B00E258002125
:105BB0000132E2500123DBE78C2301225B00E2503B
:105BC000FEF772FC01266D9DB344AB4501D0FFF793
:105BD0005CFAFEF769FC7F68002F01D100F0C8FF76
:105BE0001033042900D1A5E22A1CFFF70DF8FF2B82
:105BF00001D101F05BF8591C80225200A1502E22E5
:105C0000E25482235B00E254AE683378B046452B01
:105C100001D100F0B0FD201C6999424601F024FA40
:105C2000FEF742FC201C6A68699901F01DFA46469D
:105C300084225200A359524E92468622371D0020DC
:105C40005200B846834691460BE0191C013380226E
:105C50005200A3508222520001366754A754464591
:105C600014D03778FF2BF0D159464A46E154A25858
:105C70005346E358FF21201C5492984790235B0021
:105C8000E25800210132E2500123E0E7AA68201C1B
:105C9000699901F0E9F9FEF707FC6A68201C699927
:105CA00001F0E2F9FEF700FC6A68201C699901F036
:105CB000DBF9FEF7F9FB201CAA68699901F0D4F919
:105CC000464684225200A3592E4E92468622771DC4
:105CD00000205200B846834691460BE0191C013360
:105CE00080225200A3508222520001366754A754EA
:105CF000464522D03778FF2BF0D159464A46E15429
:105D0000A2585346E358FF21201C3C929847902309
:105D10005B00E25800210132E2500123E0E76A68AB
:105D2000201C699901F0A0F9FEF7BEFB6A68201CEF
:105D3000699901F099F9FEF7B7FB6A68201C699927
:105D400001F092F9FEF7B0FB6A68201C699901F036
:105D50008BF9464684225200A3590B4E9346862265
:105D6000B71C5200B94692461DE0C04600DC020056
:105D700000DB0200D0DB0200B0DB0200F0DB02003F
:105D800004DA0200C8DA0200FCDB0200191C01334D
:105D900080225200A350904682225200013667545E
:105DA000A7544E4517D03778FF2BEFD151465A46AE
:105DB0006158A2580A9109920020E054FF210A9AE2
:105DC000099B201C984790235B00E2580021013278
:105DD000E2500123DCE7AA6870AE0132E249301CD0
:105DE00005F07EFB301C05F0A7FB8146002833D070
:105DF0008422520092468622520047460020904656
:105E0000321CE3594E46051C834691460BE0191C93
:105E1000013380225200A350822252000135675480
:105E2000A754B5421AD049464F5DFF2BEFD15A46D1
:105E30005046E25420584346E35807901A1C0893F2
:105E4000FF21079B201C984790235B00E25800210C
:105E50000132E2500123DCE745466359FF2B01D1B3
:105E600000F0B8FC591C80225200A1507D22E2545F
:105E700082235B00E254FEF717FB6A6870AE0132C2
:105E8000B949301C05F02CFB301C05F055FB814650
:105E9000002833D084225200924686225200474680
:105EA00000209046321CE3594E46051C834691461D
:105EB0000BE0191C013380225200A35082225200B1
:105EC00001356754A754B5421AD049464F5DFF2BA0
:105ED000EFD15A465046E25420584346E3580390C7
:105EE0001A1C0493FF21039B201C984790235B00FE
:105EF000E25800210132E2500123DCE745466359B4
:105F0000FF2B01D100F011FD591C80225200A1503D
:105F10007D22E25482235B00E254FEF7C5FA6A68F0
:105F2000201C699901F0A0F8FEF7BEFA6A68201CEF
:105F3000699901F099F8FEF7B7FA6A68201C699927
:105F400001F092F8FEF7B0FA6A68201C699901F036
:105F50008BF8FEF7A9FA6A68201C699901F084F8A9
:105F6000FEF7A2FA6A68201C699901F07DF8FEF735
:105F70009BFA6A68201C699901F076F8FEF794FA9A
:105F80006A68201C699901F06FF8FEF78DFA6A685B
:105F9000201C699901F068F8FEF786FA6A68201CEF
:105FA000699901F061F8FEF77FFAAA68201C6999E7
:105FB000454601F059F86359FF2B00D1C8E3591C3D
:105FC00080225200A1505D22E25482235B00E25401
:105FD000FEF76AFAAA68201C6999454601F044F860
:105FE0006359FF2B00D1A0E3591C80225200A1501D
:105FF0005D22E25482235B00E254FEF755FA6A68A0
:10600000201C699901F030F8FEF74EFA4646756893
:106010002A78613A192A00D80CE26A9EAB19013B32
:106020001F78203F7B425F41F71B01D1FEF73CFA0E
:10603000842252008023914686225B000020520079
:10604000E358EF19824690460DE0191C0133802277
:106050005200A3508222520001356654A654BD421C
:1060600001D1FEF721FA2E78FF2BEED151464246A0
:10607000E154A2584B46E358FF21201C2492984734
:1060800090235B00E25800210132E2500123DEE759
:106090006A68201C699900F0E7FFFEF705FA6A6854
:1060A000201C699900F0E0FFFEF7FEF92A1D201C74
:1060B000699901F063FEFEF7F7F9AA68201C699957
:1060C00000F0D2FFFEF7F0F96A68201C699900F031
:1060D000CBFFFEF7E9F96A68201C6999454600F094
:1060E000C3FF6359FF2B00D1F9E2591C80225200F3
:1060F000A1502922E25482235B00E254FEF7D4F936
:1061000090277F00E0594546AA6880466999201C7F
:1061100000F0AAFFE359984501D0FEF7C5F94946BA
:106120006158B14201D0FEF7BFF9023E4A46A6507F
:10613000FEF7BAF98C2301225B00E250FEF7B4F9B6
:106140006D6892466B95002A01D0FEF795FFFEF729
:10615000ABF984225200054D91468622002652005A
:10616000AF1DB246904611E0BCD9020028DB020008
:10617000191C013380225200A350822252000135A3
:106180006654A654BD4201D1FEF78EF92E78FF2B3E
:10619000EED141464A466158A2582A91299250466A
:1061A000E054FF212A9A299B201C984790235B00EA
:1061B000E25800210132E2500123DBE79D68DF68ED
:1061C000A846002F01D1FEF76FF9842252009246B3
:1061D00086225200802300265B0091463A1CC35859
:1061E0004746351CB34690460DE0191C013380220A
:1061F0005200A3508222520001356654A654A8458D
:1062000001D1FEF751F97E5DFF2BEED14946524692
:106210006158A25830912F925846E054FF21309A8D
:106220002F9B201C984790235B00E25800210132ED
:10623000E2500123DBE784225200E94D9346862297
:10624000AE1D5200B04692460BE01A1C0133802767
:106250007F00E351A654822252000135A6544545E1
:1062600017D02E78FF2BF0D1504659462058615850
:10627000149013910027E754149A139B201CFF21BC
:10628000984790235B00E2580132E250012300223C
:10629000DDE770AED3494A46301C05F021F9301CC9
:1062A00005F04AF9E35900282ED084225200924684
:1062B0008622520000279146321C3D1CBB46061C1C
:1062C00090460BE0191C013380225200A350822219
:1062D000520001356754A754B54215D04046475D7A
:1062E000FF2BEFD159464A46E154A2585346E35892
:1062F000FF21201C1292984790235B00E258002156
:106300000132E2500123DFE7FF2B01D100F0E2FC74
:10631000591C80225200A1507D22E25482235B004E
:10632000E254FEF7C1F88A235B00E358051CFEF730
:106330009EF86A68536819684878632801D100F0AC
:1063400076FC1178312901D100F0FCFC5368A64E8F
:106350001868311C05F0E6F87A68002804D1137833
:10636000032B01D100F008FD201C699901F036FED5
:1063700068689E49436880461F68381C05F0D2F85B
:10638000002801D100F0CEFC381C311C05F0CAF801
:10639000002801D000F0E9FCAB68201C9A686999DC
:1063A00001F01CFE6B681A78312A01D0FEF77CF8E8
:1063B0005B689A68012A01D0FEF776F85B681B7863
:1063C0003E2B01D0FEF770F8201C2921FCF7F4FACF
:1063D000FEF76AF880235B00E358FFF731F88E235D
:1063E0005B00E35802E011782F2907D1002B01DC74
:1063F00000F02EFE9268013B002AF4D18C2301228A
:106400005B00E250FEF750F8699E60239E438A23AA
:106410002A1C5B000832C358311C01F099FB6A68E2
:10642000002A01D1FEF740F8201C311C00F01CFEB0
:10643000FEF73AF8FF2B01D100F0C7FC5A1C80216F
:10644000490062502022E25482235B00E254474616
:106450007D68E2E5842252008023654E5B0092460F
:106460008622C3580021701D520080468B469146FB
:106470000DE0191C013380225200A35082225200E9
:1064800001366754A754464501D1FEF7BDFF377862
:10649000FF2BEED15A465046E25420584B46E35863
:1064A0002D901A1C2E93FF212D9B201C9847902382
:1064B0005B00E25800210132E2500123DBE7736800
:1064C0004C491F68381C05F02DF82B78002803D1A3
:1064D000032B01D100F0BFFC372B01D100F062FD8E
:1064E000201C6999321C01F027FD002F01D1FEF715
:1064F0006BFE381C404905F015F8002800D1B2E2C7
:10650000381C3E4905F00EF8002801D0FEF75CFE6D
:1065100080235B00E358FF2B01D100F0C7FC8026ED
:106520005A1C7600A2512822E25482235B00E254D6
:10653000201C69992A1C00F097FDA359FF2B01D15B
:1065400000F0A1FC8022591C5200A1502922E254E3
:1065500082235B00E254FDF7A7FF80235B00C35852
:10656000FF2B01D100F059FC5A1C80277F00E2511B
:106570002822E25482235B00E254201C321D6999D8
:1065800001F0FCFBE359FF2B01D100F032FC5A1C57
:106590008021490062502922E25482235B00E254A8
:1065A000FEF712FE86235B00E258842300205B0086
:1065B000A0558046E358311C201C98479023424642
:1065C0005B00E251E25800260132E250FEF7E6FE9F
:1065D0006A68201C699900F047FDFDF765FFC04619
:1065E000A8DB0200BCD9020090D9020054DB0200F3
:1065F00018DB02004CDB020050DB020038DE020038
:106600006E68AF68F719BE4201D3FDF74DFF8023D6
:106610005B00984682235B0000259946AA460EE05F
:1066200040462358FF2B34D05A1C4046494622503E
:10663000E55465540136B74201D8FDF735FFBB1B61
:106640003578032BECDD5F2DEAD173785F2BE7D132
:10665000B2781D1C552AE3D1F01C83468742DFD94E
:10666000002108E0131C0901591801239B44BB4574
:1066700001D100F0A3FC5A4613781A1C303AD0B26C
:106680000928EFD91A1C413A052A00D946E2373BBE
:10669000E9E75146E15486235B00E25884235B001E
:1066A000E358201CFF21984790235B00E2580132F9
:1066B000E25001220023B8E70022C25486235B0087
:1066C000C25884235B00C358FF21984790235B0086
:1066D000E25801210132E2500023FEF76BFA00225A
:1066E000E25486235B00E25884235B00E358FF21D9
:1066F000201C984790235B00E25801210132E250B0
:106700000023F3E40022C25486235B00C258842392
:106710005B00C358FF21984790235B00E25801219A
:106720000132E2500023FEF74CFF0022E2548623A0
:106730005B00E25884235B00E358FF21201C98474C
:1067400090235B00E25801210132E25000234CE427
:106750000022E25486235B00E25884235B00E35866
:10676000FF21201C984790235B00E2580121013251
:10677000E250002324E484225200EC4D80230D20BB
:10678000924686225B0040195200E35881469346A8
:106790000BE01A1C013380277F00E351A6548222AC
:1067A00052000135A6544D4528D02E78FF2BF0D14C
:1067B00000215A46E154A2585346E358201CFF21B9
:1067C0006092984790235B00E2580132E250012327
:1067D0000022E0E70022E25486235B00E258842393
:1067E0005B00E358FF21201C984790235B00E25890
:1067F00001210132E2500023FFF735FB4546AA682C
:1068000070AE0132CA49301C04F06AFE301C04F03C
:1068100093FEE35900282CD084225200924686220F
:1068200052009346321C0025061C91460BE01A1CB0
:106830000133802149006350A75482225200013560
:10684000A754B54215D04846475DFF2BEFD1002134
:106850005A46E154A2585346E358201CFF215E9249
:10686000984790235B00E2580132E2500123002256
:10687000DFE784225200AF4D924686220026520066
:10688000EF1CB34691460BE01A1C013380214900EE
:106890006350A654822252000135A654BD4217D03F
:1068A0002E78FF2BF0D1494652466158A2585C9190
:1068B0005B925846E0545C9A5B9B201CFF219847F2
:1068C00090235B00E2580132E25001230022DDE711
:1068D00046467568A846FFF79EF90022E2548623D3
:1068E0005B00E25884235B00E358FF21201C98479B
:1068F00090235B00E25801210132E2500023FEF7B1
:1069000031FD0022E25486235B00E25884235B00C1
:10691000E358201CFF21984790235B00E258013286
:10692000E25001220023FEF70AFD0022E2548623F2
:106930005B00E25884235B00E358FF21201C98474A
:1069400090235B00E25801210132E2500023FFF75F
:10695000DCFA8C235C4601225B00E250FDF7A4FDCB
:106960000022E25486235B00E25884235B00E35854
:10697000FF21201C984790235B00E258012101323F
:10698000E2500023FEF7E2FA0022E25486235B0085
:10699000E25884235B00E358FF21201C9847902392
:1069A0005B00E25801210132E2500023FEF7B4FA05
:1069B000729388238A275B007F00E358E05970AE0A
:1069C0006999E65173936023994370906A68201C1B
:1069D000719500F049FB7099B368E151002B01D02B
:1069E000FDF762FD201C2021FBF7E6FFFEF7C6FE47
:1069F0000022E25486235B00E25884235B00E358C4
:106A0000FF21201C984790235B00E2584146013249
:106A1000E2500123E3512923237063542B783C2B4C
:106A200001D0FEF753FE01228023511C5B00E15090
:106A30002D23A35482225200A354FEF747FE0022C6
:106A4000E25486235B00E25884235B00E358201C59
:106A5000FF21984790235B00E2580132E250012267
:106A60000023FEF715FE201C69992A1C00F0FCFA91
:106A7000FDF71AFDAF683A78002A01D0FEF700FE54
:106A80003C2B00D1B6E2201C69993A1C00F0ECFACC
:106A9000062E01D9FDF708FD274BB6009B599F46EE
:106AA000201C2649FDF788FCFDF7FEFC201C24492C
:106AB000FDF782FCFDF7F8FC201C2249FDF77CFC69
:106AC000FDF7F2FC201C6C21FBF776FFFDF7ECFCD8
:106AD000201C7521FBF770FFFDF7E6FC011D201C53
:106AE000FCF78AF8002813D003782F2B01D0FEF78B
:106AF0009EFE8E235B00E35806E08068013B002881
:106B000006D002782F2A03D1002BF6DC00D16AE2EE
:106B100001228C239340E250FDF7C6FC1A1C613A17
:106B2000052A00D96BE2573B9DE5C046ACD902006F
:106B3000BCD90200C0D902004CD102006CDB0200BB
:106B400068DB020064DB02000023A35486235B00A1
:106B5000E25884235B00E358201CFF2198479023D0
:106B60005B00E2580132E25001230022FEF760FC94
:106B70008C2301225B00E250FDF796FC80235B0032
:106B8000E358FF2B00D1D7E180265A1C7600A25192
:106B90005B22E25482235B00E254AA68201C6999BC
:106BA00000F062FAA359FF2B00D1B3E18022591CF7
:106BB0005200A1505D22E25482235B00E254FDF7B3
:106BC00073FCFF2A00D02FE7862300275B00A75421
:106BD000E25884235B00E358201CFF219847902350
:106BE0005B00E2580132E2503A1C1DE74346E2588E
:106BF000FF2A00D1B2E18021531C490063502021BB
:106C0000A15482225200A154FEF79BF980235B001D
:106C1000E258FF2A00D1D4E18021531C490063507F
:106C20002021A15482225200A154FEF770F9097864
:106C3000081C6338012804D97239012901D9FFF7EA
:106C400080FB201C699901F077F9201C3C21FBF79F
:106C5000B3FEAB68201C5A68699900F005FA201C45
:106C6000F449FDF7A9FBAB68201C69999A6800F00C
:106C7000FBF9201C2921FBF79FFEFDF715FC8A2359
:106C80005B005D46E550FDF70FFC201C6999AA6882
:106C900000F0EAF98A235B004746E750B368002B0F
:106CA00001D0FDF701FC4346FEF781FE0022E254CD
:106CB00086235B00E25884235B00E358FF21201CFD
:106CC000984790235B00E25801210132E2500023F3
:106CD000FEF792FF0022E25486235B00E2588423F1
:106CE0005B00E358FF21201C984790235B00E2588B
:106CF00001210132E2500023FFF70BFB7068CE49FF
:106D0000062204F020FC002801D0FEF7F1F8201C38
:106D10006999AA6800F0A8F9201CC849FDF74CFB46
:106D2000FEF71CF9201C5B21FBF746FEAB68201C1C
:106D300069999A6800F098F9201C5D21FBF73CFEE8
:106D4000FFF730FB9968012901D0FFF7FFFA5B6874
:106D50001B783E2B01D0FFF7F9FA201C2821FBF706
:106D60002BFE6A68AF68FFF7F1FA201C699942466A
:106D700001F0E2F8FFF710FB97683B78292B03D06E
:106D800001218C238B40E1505268201C699901F04D
:106D900025F9FFF7EDFA201C6999321C01F01EF964
:106DA000201C6999424601F0C7F83A1C201C6999D9
:106DB00001F014F9201CA249FDF7FEFA201C699984
:106DC0002A1C01F00BF9FDF76FFB0022E254862329
:106DD0005B00E25884235B00E358201CFF219847A6
:106DE00090235B00E2580132E25001220023FFF7BA
:106DF00026FB0022E25486235B00E25884235B00DA
:106E0000E358201CFF21984790235B00E258013291
:106E1000E25001220023FFF7BBFB0022C25486236D
:106E20005B00C25884235B00C358FF21984790231E
:106E30005B00E2580132E25001220023FFF795FB8C
:106E4000201C69996A6801F0C9F8201C7D49FDF78A
:106E5000B3FAFDF729FB6B681A78012A01D0FFF716
:106E60003FFBA8680278292A01D0FFF739FB1D1CD7
:106E7000FFF736FB63466E9388235B006EA8E050F5
:106E80006F97FDF71FFF0025E55486235B00E2584E
:106E900084235B00E358201CFF21984790235B006C
:106EA000E2580132E2502B1CFFF74CFBE0548623E2
:106EB0005B00E25884235B00E358201CFF219847C5
:106EC00090235B00E2580132E2500023FFF727FBDA
:106ED00088236E9A5B00E250FDF7FEFE6C9C012257
:106EE0008C239340E250FDF7DFFA0023FDF7BFFA51
:106EF0003B2B01D0FEF7C4FB53681B78302B00D12D
:106F000092E0312B01D0FEF7BBFB4F49FDF754FA5D
:106F1000FDF7CAFA0025E55486235B00E258842376
:106F20005B00E358201CFF21984790235B00E25848
:106F30000132E2502B1C39E60026E65486235B0022
:106F4000E25884235B00E358201CFF2198479023DC
:106F50005B00E2580132E250331C15E6862300251F
:106F60005B00A554E25884235B00E358201CFF21FA
:106F7000984790235B00E2580132E2502A1C3AE61F
:106F8000A35486235B00E25884235B00E358201C53
:106F9000FF21984790235B00E2580132E250002223
:106FA000FDF7BDFE6A68201C699901F017F8201CE6
:106FB0006999321C00F0C0FFFDF776FA5F25FFF7F4
:106FC0002FFB862300265B00A654E25884235B0037
:106FD000E358201CFF21984790235B00E2580132C0
:106FE000E250321C18E64068002800D190E5037892
:106FF000FEF71DFC2D21FBF7DFFCAF6843E55F25A5
:107000005F4501D8FFF70CFBAB4201D0FFF708FB4F
:107010001D1CFF2901D9FFF703FBC9B2201CFBF798
:10702000CBFC5E46FFF706FB0849FDF7C5F9FDF707
:107030003BFAC0461CDC0200C4D90200CCD90200D5
:1070400058DB02009CDB020078DB020070DB0200F0
:10705000002B01D0FFF7D2F95268002A01D0FDF7CA
:107060002AFFFFF7CBF9C04608B5002A07D08C23CA
:107070005B00C358002B01D1FDF7E2F908BD8C235A
:1070800001225B00C250F9E7F0B556464D46444632
:107090005F46F0B4137891B0033BDBB2041C894621
:1070A000161C2A2B00D936E2D84A9B00D3589F469B
:1070B000D74D0A2252198023924684225B00520047
:1070C000C35893460DE0191C013380225200A3508F
:1070D00090468222520001356754A754554500D18D
:1070E00025E22F78FF2BEED10022E25486235A4668
:1070F000A2585B00E358009201931A1CFF21009BE9
:10710000201C984790235B00E25800210132E25096
:107110000123DAE77268002A00D113E18C235B00B7
:10712000E358002B00D123E211B03CBC90469946B5
:10713000A246AB46F0BD0022924684225200B54DD5
:107140008023914686225B002F1C5200C3580937CA
:1071500090460BE0191C013380225200A35082227A
:10716000520001356654A654BD42DDD02E78FF2B67
:10717000F0D15246E2544A46A2584346E3580E9292
:107180000F931A1CFF210E9B201C984790235B0035
:10719000E25800210132E2500123DDE7002292464D
:1071A000842252009C4D8023914686225B002F1C36
:1071B0005200C358093790460BE0191C0133802256
:1071C0005200A3508222520001356654A654BD429B
:1071D000AAD02E78FF2BF0D15246E2544A46A2584C
:1071E0004346E3580C920D931A1CFF210C9B201C64
:1071F000984790235B00E25800210132E2500123BE
:10720000DDE700229246842252008023834D91467E
:1072100086225B005200C358AF1D90460CE0191C3B
:10722000013380225200A35082225200013566545D
:10723000A654BD4200D177E72E78FF2BEFD15246FE
:10724000E2544A46A2584346E3580A920B931A1C4A
:10725000FF210A9B201C984790235B00E2580021E5
:107260000132E2500123DCE780235B00C258FF2A91
:1072700000D195E1531C8021490063502021A15485
:1072800082225200A154FF2B00D176E1591C8022AA
:107290005200A1502622E25482235B00E25443E7CD
:1072A00080235B00C258FF2A00D19DE1531C80213E
:1072B000490063502021A15482225200A15400228F
:1072C000924684225200564D914686225200AF1CAF
:1072D00090460CE0191C013380225200A3508222F8
:1072E000520001356654A654BD4200D11CE72E78E9
:1072F000FF2BEFD15246E2544A46A2584346E35888
:10730000089209931A1CFF21089B201C9847902380
:107310005B00E25800210132E2500123DCE78023C8
:107320005B00C358FF2B00D14CE1591C8022520056
:10733000A1502022E25482235B00E254B268002A6A
:1073400000D0EBE68C2301225B00E250ECE6042344
:107350000B4000D0E8E6802252008258FF2A00D17C
:1073600083E1511C80235B00E1502A23A354822235
:107370005200A354D8E680235B00C35883E78023E0
:107380005B00C3589BE70022924684225200254DA1
:107390008023914686225B002F1C5200C358083779
:1073A00090460CE0191C013380225200A350822227
:1073B000520001356654A654BD4200D1B4E62E7881
:1073C000FF2BEFD15246E2544A46A2584346E358B7
:1073D000069207931A1CFF21069B201C98479023B6
:1073E0005B00E25800210132E2500123DCE7002279
:1073F0009246842252000C4D8023914686225B00E7
:107400002F1C5200C3580A3790461CE068D1020076
:1074100060DC020020DC02002CDC020038DC020010
:1074200040DC020044DC020050DC0200191C013385
:1074300080225200A3508222520001356654A65485
:10744000BD4200D170E62E78FF2BEFD15246E254B8
:107450004A46A2584346E358049205931A1CFF215A
:10746000049B201C984790235B00E25800210132C6
:10747000E2500123DCE782235B00C35C282B0ED0A3
:1074800080235B00C358FF2B00D1DCE0591C802215
:107490005200A1502022E25482235B00E254726821
:1074A000002A00D1C5E08C235B00E358002B5AD0A2
:1074B00000229246842252008023744D91468622F7
:1074C0005B005200E358EF1C90460CE0191C01339E
:1074D00080225200A3508222520001356654A654E5
:1074E000BD4200D120E62E78FF2BEFD15246E25468
:1074F0004A46A2584346E358029203931A1CFF21BE
:10750000029B201C984790235B00E2580021013227
:10751000E2500123DCE78C235B00E358002B00D012
:1075200002E6201C4946321CFCF78AFFFCE5726823
:10753000002A00D182E08C214900615800290BD03B
:10754000FF2B63D0591C80225200A1502922E25403
:1075500082235B00E254E7E5201C4946FCF770FFFC
:107560004246A358ECE7201C4946FCF769FF9FE719
:10757000201C4946FCF764FFD6E50022E25486232E
:107580005B00E25884235B00E358FF21201C9847EE
:1075900090235B00E25801210132E250002376E69D
:1075A0000023835486235B00C25884235B00C358A6
:1075B000FF21984790235B00E2580132E2500123FB
:1075C000002258E60022C25486235B00C25884235E
:1075D0005B00C358FF21984790235B00E2580121CC
:1075E0000132E2500023A1E60023835486235B008E
:1075F000C25884235B00C358FF21984790235B0047
:10760000E2580132E2500123002250E60022E25407
:1076100086235B00E25884235B00E358FF21201C93
:10762000984790235B00E25801210132E250002389
:1076300089E78C2301225B00E25039E78C2201218B
:107640005200A1507CE70022C25486235B00C2583E
:1076500084235B00C358FF21984790235B00E258C6
:1076600001210132E250002311E7835486235B009D
:10767000C25884235B00C358FF21984790235B00C6
:10768000E25801210132E25000226BE65CDC02008C
:10769000F0B54D465F4644465646F0B48B4691B031
:1076A000051C141C994641D08C277F00C159002924
:1076B0003CD101228826924676001DE0626813784C
:1076C000191C1C39042911D95146A160A9598846B1
:1076D000E168A951292B1FD02A2B2ED0022B37D09D
:1076E000281C5946FFF7D0FC4246AA512468002CBA
:1076F0001CD0EB59002B19D1A1680029F6D14A46BC
:10770000002ADBD0626851461378A160A9598846E7
:10771000E168A951292BDFD108322368281C59467A
:1077200000F016FA882243465200AB5011B03CBC20
:1077300090469946A246AB46F0BD043259462368AE
:10774000281C00F01BF98821424649006A50EDE7E9
:107750008A2676000027AB59AF5152685946281C3B
:107760009946FFF781FC802349465B005A46A951A0
:10777000EB5852072BD47D4E8422B11C520089460F
:1077800092460BE01A1C0133802149006B50AF5424
:10779000822252000136AF544E4523D03778FF2B5A
:1077A000F0D10022EA545146862369585B00EB5819
:1077B00006911A1C0793281C069BFF2198479023CB
:1077C0005B00EA580132EA5001230022DCE7FF2B7C
:1077D0001DD0591C80225200A9502E22EA54822327
:1077E0005B00EA5463689E683378452B02D120E041
:1077F000766833781C3B042BFAD95946281C321C76
:10780000FFF732FC88235B004146E9508EE7EF54D6
:1078100086235B00EA5884235B00EB58FF21281C79
:10782000984790235B00EA5801210132EA50002377
:10783000D0E74F4C80230D215B000919EB588A4695
:107840000CE0191C013380225200AB509146822279
:10785000520001346F54AF54544519D02778FF2B90
:10786000EFD100228421EA544900862369585B0045
:10787000EB5804911A1C0593FF21049B281C984780
:1078800090235B00EA5800210132EA500123DAE735
:10789000B2683849013209A803F022FE09A803F0B2
:1078A0004BFE824600285DD04A46AB5884225200E7
:1078B000914652460027B246161C0BE0191C0133B4
:1078C00080225200AB508222520001376C54AC54DB
:1078D000B74219D009A9CC5DFF2BEFD10022EA54A1
:1078E0004946862369585B00EB5802911A1C0393A2
:1078F000FF21029B281C984790235B00EA58002137
:107900000132EA500123DBE756461B4C8422E11C7E
:107910005200894692460CE0191C01338022520025
:10792000AB508222520001346F54AF544C4500D109
:107930005EE72778FF2BEFD10022EA5451468623D9
:1079400069585B00EB5800911A1C0193FF21009BC2
:10795000281C984790235B00EA5800210132EA5026
:107960000123DBE749466B58CFE7C046A8D90200A0
:10797000ACD90200BCD90200C0D90200F0B544461F
:107980005F4656464D46F0B48A4683B0041C934683
:107990009846002B0BD0996800293FD01B68002B1C
:1079A000F9D1201C514642460023FFF771FE802387
:1079B0005B00E358FF2B00D172E05A1C8021490084
:1079C00062502021E15482235B00E154FF2A00D160
:1079D0009FE0531C80255B216D006351A1548222DE
:1079E0005200A15459460A68002A04D0201C51466E
:1079F000FFF73AFB6359FF2B00D177E0591C802237
:107A00005200A1505D22E25482235B00E25403B095
:107A10003CBC90469946A246AB46F0BD5B681B78DD
:107A20002A2B00D188E0494D80235B00AA1CE35833
:107A300091460BE01A1C013380277F00E351A654C6
:107A4000822252000135A6544D4516D02E78FF2BC8
:107A5000F0D100218622E15452008423A2585B0019
:107A6000E358201CFF210192984790235B00E258C5
:107A70000132E25001230022DEE74246201C51463B
:107A80000023FFF705FEE259FF2A1CD0531C80217A
:107A9000490063502921A15482225200A15489E750
:107AA0000022E25486235B00E25884235B00E35803
:107AB000201CFF21984790235B00E2580132E250DE
:107AC000012200237AE70023A35486235B00E258B7
:107AD00084235B00E358201CFF21984790235B0020
:107AE000E2580132E25001230022D0E70022E254A2
:107AF00086235B00E25884235B00E358FF21201CAF
:107B0000984790235B00E25801210132E2500023A4
:107B100075E70023A35486235B00E25884235B00AF
:107B2000E358201CFF21984790235B00E258013264
:107B3000E250012300224DE742460023201C51461B
:107B4000FFF7A6FD80235B00E2583FE798DB0200C9
:107B5000F0B54E4657464546E0B48846061C914669
:107B60001F1E46D09868002843D1E0211C1C01222A
:107B7000814B090108E0084200D090E02468002C05
:107B800037D0A068002834D160680578193DEDB27F
:107B9000122DF3D8101CA8401842ECD082235B00B1
:107BA000F35C202B00D183E080235B00F258FF2A96
:107BB00000D1CDE0531C8021490073502021B154E5
:107BC00082225200B154FF2B00D077E00022F25401
:107BD00086235B00F25884235B00F358301CFF219E
:107BE000984790235B00F2580132F25001220023A3
:107BF00065E08A235B000022F458301CF2504146B5
:107C00003A1C0023FFF744FD80235B00F258FF2A53
:107C100000D177E0531C802528216D007351B154A9
:107C200082225200B15449460A68002A04D08C21AD
:107C300049007158002918D0FF2B1DD0591C8022F3
:107C40005200B1502922F25482235B00F254301CBE
:107C500041463A1C0123FFF71BFD8A235B00F450C9
:107C60001CBC90469946A246F0BD301C4146FCF72C
:107C7000E7FB7359FF2BE1D10022F25486235B000E
:107C8000F25884235B00F358FF21301C984790235F
:107C90005B00F25801210132F2500023CFE782232A
:107CA0005B00F35C0222181C9043282800D078E780
:107CB00080235B00F358FF2B00D187E75A1C8025F7
:107CC0006D0072512822F25482235B00F2548A2301
:107CD0005B000021F4588A46F150301C00234146D5
:107CE0003A1CFFF7D5FC7359FF2B1ED05A1C80217C
:107CF000490072502921F15482235B00F154FF2A7C
:107D000000D087E70023B35486235B00F258842316
:107D10005B00F358301CFF21984790235B00F2581A
:107D20000132F2500123002275E75046F0548623B9
:107D30005B00F25884235B00F358301CFF21984706
:107D400090235B00F2580132F25001220023CEE76B
:107D50000023B35486235B00F25884235B00F3585E
:107D6000301CFF21984790235B00F2580132F250FB
:107D7000012300221FE7C04607310400F0B5464644
:107D80004F46C0B4151C126883B01378041C0E1C37
:107D9000042B09D08C235B00C358002B49D003B0BF
:107DA0000CBC90469946F0BD8A235B000022C75860
:107DB000C2508822520000A9835881502A6800933B
:107DC00001925268002A7ED08C2149004158002936
:107DD00049D088225200A35082235B00E35C3C2BF5
:107DE00076D080235B00E258FF2A54D0531C8021B8
:107DF0004900635088463C21A15482225200A1547C
:107E000091462A689268002A58D08C21490065580A
:107E1000002D11D0FF2B2BD0591C80225200A150D5
:107E20003E22E25482235B00E2548A235B00E75047
:107E3000B5E7FCF705FBB2E7311C201CFCF700FBA3
:107E400042464946A358625C3E2AE3D1FF2B4ED0FE
:107E5000191C013380225200A35020226254822137
:107E600049006254D6E7311CFCF7EAFA009BB0E700
:107E70000022E25486235B00E25884235B00E3582F
:107E8000FF21201C984790235B00E258012101321A
:107E9000E2500023C1E70023A35486235B00E2588D
:107EA00084235B00E358201CFF21984790235B004C
:107EB000E2580132E2500123002298E78C2201218E
:107EC0005200A150A6E78C2201215200815080E788
:107ED00080235B00E358FF2B1BD05A1C80214900F4
:107EE00062502021E15482235B00E1547CE7E55499
:107EF00086235B00E25884235B00E358FF21201CAB
:107F0000984790235B00E25800210132E2500123A0
:107F1000A0E70022E25486235B00E25884235B0042
:107F2000E358201CFF21984790235B00E258013260
:107F3000E25001220023D1E7F0B544465F465646A1
:107F40004D46F0B4137883B0041C312B0ED08C2333
:107F50005B00C358002B06D003B03CBC904699464A
:107F6000A246AB46F0BDFCF76BFAF5E753685A68DA
:107F70009F689046002FEFD00022151C9346842264
:107F800052008023924686225B005200C3589146DD
:107F90000BE0191C013380225200A35082225200B0
:107FA00001356654A654AF42D6D04246565DFF2BEB
:107FB000EFD15A46E2545246A2584B46E35800923B
:107FC00001931A1CFF21009B201C984790235B0003
:107FD000E25800210132E2500123DCE7F8B51378C2
:107FE000041C0F1C151C012B2DD9302B2BD0062B5C
:107FF00029D080235B00C358FF2B3FD05A1C80211F
:10800000490062502822E25482235B00E2548C2310
:108010005B00E3580026002B1BD1201C391C2A1CB6
:10802000FCF70EFA002E16D180235B00E358FF2BDD
:1080300012D0591C80225200A1502922E2548223DE
:108040005B00E25407E08C235B00E3580126002B21
:10805000E3D0002EE8D0F8BDE65486235B00E2585A
:1080600084235B00E358FF21201C984790235B008A
:10807000E25801210132E2500023DBE70022E25402
:1080800086235B00E25884235B00E358201CFF2119
:10809000984790235B00E2580132E250012200230E
:1080A000ADE7C046F0B55F4656464D464446F0B48F
:1080B000051CD9B0007800AF7960904682465F28F1
:1080C0006DD0281C7E49082203F03DFA00260028C6
:1080D00006D12B7A2E2B55D05F2B53D0242B51D089
:1080E000281C03F029FA3C1C08342B18420060625B
:1080F00080006360A26111238218A36092000023B4
:10810000083263612362A362E36223636B469B1AB6
:108110000A309D46C0086A46C000121ABD60E5607C
:1081200095462361E261012E3ED0002E00D183E00E
:10813000032E00D980E00B235B199A46E360B31E3F
:108140005A1E93411E1CEB7A42365F2B03D12B7BC8
:108150005A2B00D1A5E0504603F0EEF95146021C1F
:10816000201CFAF7A7FA021C0023201C311CFAF786
:108170007BFA7C698346201C03F0DEF924187C61BD
:10818000237817E06B7A442B00D192E00026492B2C
:10819000A6D1AB7A5F3B5A4253415E00A0E76B78B1
:1081A0005A2B8ED101269BE752465F2A4BD00020E6
:1081B000534683460025002B35D1584600284AD027
:1081C0003C1C80233C345B00E5509A4682235B00D4
:1081D000E55488235B00E5508A235B00E5508E233D
:1081E0005B00E55090235B00E5507A6884235B00D8
:1081F0008626E250994676004346A3518C235B00C5
:10820000201C11215A46E550FCF71AF95046215816
:10821000484623586554A259201C9847AA22520068
:10822000D25955425541281CBD4659B03CBC9046D8
:108230009946A246AB46F0BD201CFAF785FF83465F
:1082400078690378B6E76B1CE3606B785A2B04D02F
:1082500000229346AEE71D1CE5E70235201C0121F4
:10826000E560FBF7DBFAA3688346334213D1E3688A
:108270001B789FE75B781A1C613A192A04D95F2B97
:1082800002D0303B092BF2D8201C5946FAF7A4FA49
:108290003C1C83460834E3681A782E2AEAD0131C63
:1082A00088E70D35201C0021E560FBF7B7FA021CBA
:1082B0005AE7AB7A5F2B01D0002611E703260FE7C0
:1082C0004CD90200F0B5474680B40D1C84B0171C91
:1082D0001E1C002839D0002901D0002A35D00024E6
:1082E00028496A460094019402940394FFF7DAFE49
:1082F000002831D001239846039B002B18D0009C06
:10830000002C33D0002D37D0201C03F015F93B682A
:10831000984210D3281C02F07FFF43463B60002E9A
:108320002DD000233360201C04B004BC9046F0BD67
:10833000029B9846E3E7421C211C281C02F085FFA3
:10834000201C02F069FF2C1CE9E7002E0CD003234F
:108350005B4233600020E7E7009802F05DFF002EEB
:1083600002D002235B4233600020DDE7002EFBD009
:108370004346012BF5D1F5E7002FCED1CFE7201CE6
:10838000D2E7C046892C020008B500280BD000298E
:1083900009D0FFF787FE031C0020002B00D008BD8A
:1083A00002204042FBE703204042F8E700487047C4
:1083B000AC27002002B4714649084900095C490015
:1083C0008E4402BC7047C046002934D001230022ED
:1083D00010B488422CD301242407A14204D2814244
:1083E00002D209011B01F8E7E400A14204D2814254
:1083F00002D249005B00F8E7884201D3401A1A43D1
:108400004C08A04202D3001B5C0822438C08A04207
:1084100002D3001B9C082243CC08A04202D3001BBD
:10842000DC082243002803D01B0901D00909E3E737
:10843000101C10BC7047002801D00020C04307B4B6
:10844000024802A14018029003BDC0461900000076
:108450000029F0D003B5FFF7B9FF0EBC4243891ADB
:108460001847C0467047C0468446101C62468C467A
:10847000191C634600E0C0461FB501F07FFE0028CE
:1084800001D40021C8421FBD10B501F0AFFD40422C
:10849000013010BD10B501F071FE002801DB002095
:1084A00010BD012010BDC04610B501F067FE0028C8
:1084B00001DD002010BD012010BDC04610B501F047
:1084C000DFFD002801DC002010BD012010BDC046EA
:1084D00010B501F0D5FD002801DA002010BD012003
:1084E00010BDC0468446081C6146FFE71FB500F07A
:1084F0008BFB002801D40021C8421FBD10B500F03D
:1085000011FB4042013010BD10B500F07DFB00288A
:1085100001DB002010BD012010BDC04610B500F0E9
:1085200073FB002801DD002010BD012010BDC046F6
:1085300010B500F021FB002801DC002010BD012057
:1085400010BDC04610B500F017FB002801DA00206E
:1085500010BD012010BDC0469C460304F0B51B0CA5
:1085600017043F0C150C1E1C041C000C7E436B43AF
:1085700047434543FB18300C1818874202D9802323
:108580005B02ED18030CED1863465C434A43360466
:10859000360CA118000480194919F0BD9E2110B5B0
:1085A000C905041CFFF7CEFF002803D1201C00F0F2
:1085B00011FE10BD9E21C905201C00F09BFC00F09F
:1085C00009FE80231B06C018F3E7C0460000000028
:1085D00038B50E4B0C4A041C0D1CFFF779FF002820
:1085E00004D1201C291C02F001FC38BD074B064AAF
:1085F000201C291C02F0D0F802F0F8FB80231B0697
:10860000C018F2E7C046C046000000000000E0418C
:10861000F8B543024400C50F4E024800240E2A1C40
:108620009B09000EC90FB6098D4256D0221A002AA6
:1086300000DC83E000281AD1002E00D06FE058073C
:1086400004D00F221A40042A00D00433590137D530
:108650000134FF2C00D17DE09B015B0AE0B22A1CB3
:108660005B02C405580AD20720431043F8BDFF2C13
:10867000E5D08021C9040E431B2A00DD27E1311C0F
:108680002020D140821A9640721E96410E439B1BB9
:108690005801D4D59B019F09381C02F0F7FC421FFA
:1086A000974094425ADC141B1F231B1B3A1C9F400B
:1086B000611C3B1CCA405F1EBB4113430024BEE744
:1086C000DB08E0B22A1CFF2C04D1002B79D08021DA
:1086D000C9030B435B025B0AC2E7211A002941DD93
:1086E000002822D0FF2CAAD08020C00406431B29DA
:1086F00000DDEAE0301C2027C840791A8E40711E48
:108700008E4106439B19590199D50134FF2C57D04E
:10871000704901221A400B405B0813438FE7013A6E
:10872000002AB4D0FF2CA7D189E7002E00D186E71C
:1087300001390029E6D0FF2CD9D180E7002A1DD1CC
:10874000621CD2B2012A4DDD9F1B7A0125D5F71A92
:108750000D1CA1E72A1CFF20002381E75D4BA41A12
:108760003B406CE7002946D1611CC8B201282ADDD4
:10877000FF2925D0F3185B080C1C60E7002C13D0F0
:10878000FF2818D08024E404524223431B2A4DDDE5
:108790000123F31A041C0D1C7AE7002F00D07BE79D
:1087A00000220020002395E7002B3BD0D243002A73
:1087B000EFD0FF28EAD1331CFF240D1C3FE7002235
:1087C000FF2000234CE7002C5AD1002B77D0002E3D
:1087D00000D134E79B19580100D430E73D4A012409
:1087E00013402CE7002C15D1002B2FD1002ED7D011
:1087F000331C0D1C23E7002C21D1002B53D0C9437F
:10880000002904D0FF284BD01B294FDD01239B19E1
:10881000041C78E7002B22D1002ED0D0331C0D1C75
:10882000FF240CE7331C041C0D1C08E71C1C20252E
:10883000D440AA1A93405A1E93412343A9E7FF2824
:108840002ED08024E40449422343DDE7002E00D1EA
:10885000F5E69A1B500134D5F31A0D1CEFE6FF2400
:10886000002E00D1EBE68022DB08D203134204D0B5
:10887000F608164201D1331C0D1CDB00FF24DEE696
:10888000002B0DD0FF24002E00D1D8E68022DB087B
:10889000D2031342F1D0F6081642EED1331CECE7B6
:1088A000331CFF24CBE6331C041CC8E61C1C202709
:1088B000CC40791A8B40591E8B412343A7E7331CC8
:1088C000BDE6131E00D0BAE66AE701261AE70126C4
:1088D000DDE6C046FFFFFFFBF0B55F4656464D465E
:1088E0004446F0B446024500C00F85B00F1C760A1E
:1088F0002D0E804641D0FF2D26D080242404002157
:108900002643F6007F3D89468B46F90F7C027800AE
:10891000640A000E00918A463CD0FF2834D08023A0
:108920001B041C430023E4007F380193009F43464F
:10893000019A7B4049469C4611430F2900D971E0BA
:10894000764F89007F58BF46002E3ED10822022371
:1089500091469B46D9E75A46341CC246019201997A
:10896000022937D0032900D1CFE0012900D0ABE0A4
:1089700053460B400022002632E0002E19D104217C
:10898000012289469346C0E7221C531E9A410232B7
:108990000192CBE701270197002CC7D0201C02F0E1
:1089A00075FB431F9C4076235B420021181A0191FE
:1089B000BCE7301C02F06AFB7625431F9E406D42E7
:1089C00000232D1A99469B469FE70C2303219946C5
:1089D0008B469AE7D446012367463B40FF22002698
:1089E0007602D205700ADB071043184305B03CBC81
:1089F00090469946A246AB46F0BD80260023F6037A
:108A0000FF22EDE700220026EAE78020C0030642AD
:108A10003BD0044239D1061C26437602760A009BDD
:108A2000FF22DDE7281A039076016401A64239D3BC
:108A3000361B1A2201230120311C5B00760000291D
:108A400001DBB44201D8361B0343013A002AF3DCB0
:108A5000741EA641341C1C43039A7F32002A27DD72
:108A6000630704D00F232340042B00D004342701D4
:108A700003D52B4B039A1C408032FE2A0BDD0123C9
:108A800061460B40FF220026AAE706437602760ADB
:108A90004346FF22A4E7A40101236746660AD2B237
:108AA0003B409DE7039F1B22013F03970023C2E742
:108AB0007E23039F5B42DB1B1B2B07DD01236146EB
:108AC0000B40002200268BE7D446C5E7221CDA4083
:108AD000039B9E339C40231C5C1EA34113435A07F7
:108AE00004D00F221A40042A00D004335F0105D5B8
:108AF000012361460B400122002671E79E01624678
:108B000001231340760A00226AE78026F6032643F3
:108B10007602760A5346FF2262E7C04640E1020031
:108B2000FFFFFFF74A02430270B55C0A550A430093
:108B30004A001B0EC60F120EC90FFF2B05D0FF2ACD
:108B400008D0012093420BD070BD0120002CFBD136
:108B5000FF2AF6D10120002DF6D101209342F3D156
:108B6000AC42F1D18E4205D0002BEDD1201C441E29
:108B7000A041E9E70020E7E74A024302F0B55C0ABA
:108B8000550A43004A001B0EC60F120EC90FFF2BD9
:108B900031D0FF2A34D0002B16D160426041844688
:108BA000002A14D0002820D18E4217D1934215DC20
:108BB00004DBAC4212D80020AC4212D270427041A9
:108BC0004042012318430CE0002AEDD194466F4245
:108BD0006F416046002805D1002FE5D07042012387
:108BE0001843F0BD0020002FFBD1484248414042CD
:108BF00001231843F5E7002CCBD002204042F0E7D8
:108C0000002DC8D0F9E7C0464A024302F0B55C0A1D
:108C1000550A43004A001B0EC60F120EC90FFF2B48
:108C200027D0FF2A29D0002B10D0002A15D1944636
:108C30006F426F416046002815D00020002F04D1FC
:108C400048424841404201231843F0BD6042604120
:108C50008446002AECD00028F2D18E4211D0704216
:108C600001231843F1E7002FF7D070420123184386
:108C7000EBE70220002CE8D1D3E70220002DE4D15D
:108C8000D1E79342EBDC04DBAC42E8D80020AC42F5
:108C9000DBD270427041404201231843D5E7C04601
:108CA000F0B55F4656464D464446F0B44402460091
:108CB00083B00F1C640A360EC50F002E41D0FF2E64
:108CC00022D080231B0400201C43E4007F3E824608
:108CD0008046391C4B007F02C90F7F0A1B0E8B4652
:108CE0003BD0FF2B34D0802212041743FF007F3B80
:108CF00000215A466A40019252460A430F2A63D81D
:108D00007A48920082589746002C3FD108220223CD
:108D100092469846DDE70195404602282AD1019AFD
:108D200001251540FF2300246402DB05600AED07DE
:108D30001843284303B03CBC90469946A246AB4634
:108D4000F0BD002C27D10420012282469046C0E7C6
:108D5000391C4A1E91410231CBE70121002FC8D0B6
:108D6000381C02F093F9431F9F4076235B421B1A85
:108D70000021BEE7032800D1AEE001284FD10198C1
:108D800042461040C5B200230024CDE70C23032047
:108D90009A4680469DE7201C02F078F97626431F0C
:108DA0009C4076420023361A9A46984691E78024E2
:108DB0000025E403FF23B7E75B463C1C019388468C
:108DC000AAE73C1C8846A7E7250C24043A0C240C8F
:108DD0003F04F6183F0C211C231C794353436F4377
:108DE0005543FB180A0C9B18B1469F4202D98022BA
:108DF0005202AD1809041A04090C521894011B0CF4
:108E0000611E8C41920EED181443AD012C432301D9
:108E100005D5012263080120144081441C434B46C0
:108E20007F33002B2DDD600704D00F222240042A5F
:108E300000D00434220103D52D4B1C404B46803317
:108E4000FE2B17DD019B01251D400024FF236BE74E
:108E50008020C003044208D0074206D1041C3C43D2
:108E60006402640A5D46FF235EE704436402640A09
:108E7000FF2359E70198A4010125640ADBB20540EC
:108E800052E77E235B424A469B1A1B2B05DD019B62
:108E900001251D400024002346E7221CDA404B46F2
:108EA0009E339C40231C5C1EA3411343580704D0EF
:108EB0000F221A40042A00D004335A0105D5019B21
:108EC00001251D40002401232EE701989C01012566
:108ED000640A0540002327E78027FF03019B3C43EA
:108EE000640201251D40640AFF231DE780E10200A2
:108EF000FFFFFFF7F8B5C20F430244004D024800E0
:108F0000240E161C9B09000EC90FAD09FF2800D1C5
:108F10007EE0012779408A4258D0221A002A00DCDC
:108F200089E000281BD1002D00D075E0580704D03F
:108F30000F221A40042A00D00433590138D50134D5
:108F4000FF2C00D183E09B0101225B0AE0B232409A
:108F50005B02C405580AD20720431043F8BDFF2C1A
:108F6000E4D08021C9040D431B2A00DD2DE1291C1A
:108F70002020D140821A95406A1E95410D435B1B0B
:108F80005801D3D59B019F09381C02F07FF8421F7E
:108F90009740944260DC141B1F231B1B3A1C9F400C
:108FA000611C3B1CCA405F1EBB4113430024BDE74C
:108FB0000122DB08E0B23240FF2C04D1002B7ED02E
:108FC0008021C9030B435B025B0AC1E7211A002918
:108FD00046DD002826D0FF2CA8D08020C004054301
:108FE0001B2900DDEFE0281C2027C840791A8D409E
:108FF000691E8D4105435B19590197D50134FF2C3A
:109000005CD0734901221A400B405B0813438DE783
:10901000002D00D07FE77CE7013A002AAFD0FF2C7B
:10902000A2D183E7002D00D180E701390029E2D0E9
:10903000FF2CD5D17AE7002A1ED1621CD2B2012AB8
:109040004EDD5F1B7A0126D5EF1A0E1C9CE701222C
:109050003240FF2000237BE75D4BA41A3B4065E7CD
:10906000002946D1611CC8B201282ADDFF2925D07C
:10907000EB185B080C1C59E7002C13D0FF2818D004
:109080008024E404524223431B2A4DDD0123EB1AC2
:10909000041C0E1C74E7002F00D075E7002200208E
:1090A000002390E7002B3BD0D243002AEFD0FF28CB
:1090B000EAD12B1CFF240E1C38E70022FF200023DE
:1090C00046E7002C5AD1002B77D0002D00D12DE798
:1090D0005B19580100D429E73D4A0124134025E7D4
:1090E000002C15D1002B2FD1002DD7D02B1C0E1CFE
:1090F0001CE7002C21D1002B53D0C943002904D0F8
:10910000FF284BD01B294FDD01235B19041C73E79B
:10911000002B22D1002DD0D02B1C0E1CFF2405E7E4
:109120002B1C041C0E1C01E71C1C2026D440B21A68
:1091300093405A1E93412343A9E7FF282ED0802451
:10914000E40449422343DDE7002D00D1EEE65A1B3B
:10915000500134D5EB1A0E1CE8E6FF24002D00D197
:10916000E4E68022DB08D203134204D0ED08154266
:1091700001D12B1C0E1CDB00FF24D7E6002B0DD0E9
:10918000FF24002D00D1D1E68022DB08D203134258
:10919000F1D0ED081542EED12B1CECE72B1CFF247F
:1091A000C4E62B1C041CC1E61C1C2027CC40791AE9
:1091B0008B40591E8B412343A7E72B1CB6E6131E99
:1091C00000D0B3E66AE7012515E70125D7E6C046DA
:1091D000FFFFFFFB4302590A4300C20F1B0E002092
:1091E0007E2B0DDD9D2B0CDC802000040143952B94
:1091F0000ADC9620C31AD9404842002A00D1081C34
:109200007047034BD018FBE7963B9940F4E7C04604
:10921000FFFFFF7F70B5041E3CD0C60F00D0444254
:10922000201C01F033FF9E23251C1B1A962B0CDCFF
:10923000083884406402640ADBB2321C6402DB0535
:10924000600AD2071843104370BD992B0ADD05222E
:10925000121A211CD1400A1C011C1B318D40691EB1
:109260008D411543052801DD421F9540164C2C40C9
:109270006A0704D00F221540042D00D00434610188
:109280000CD59F23181AFF281AD0A401640AC3B270
:10929000321CD3E7002200230024CFE7E408FF2B91
:1092A00004D06402640ADBB2321CC7E7002C04D08D
:1092B0008020C00304436402640A321CFF23BDE71C
:1092C000321CFF230024B9E7FFFFFFFB10B5041E8B
:1092D00033D001F0DBFE9E231B1A962B09DC0838E5
:1092E00084406402640ADBB26402DB05600A18434E
:1092F00010BD992B0ADD0522121A211CD1400A1C2F
:10930000011C1B318C40611E8C411443052801DD7A
:10931000421F9440144A2240610704D00F210C40A0
:10932000042C00D0043251010AD59F23181AFF28BB
:1093300016D09401640AC3B2D6E700230024D3E711
:10934000D208FF2B03D05402640ADBB2CCE7002A18
:1093500006D08024E40314436402640AFF23C3E7B5
:10936000FF230024C0E7C046FFFFFFFBF8B55F46C0
:10937000564644464D46F0B40C034D00CE0F610AEC
:10938000440F2143C400180380465800400D824614
:10939000D80F84464046400A530F0343D0006D0D5A
:1093A000371C83465246664500D19DE0AF1A002F18
:1093B00000DC03E1002A38D1184300D0E4E0630761
:1093C00009D00F232340042B05D0231DA342A44121
:1093D000644209191C1C080200D478E0CE4B6A1CB8
:1093E0009A4200D105E1CD4BE408194048075205E7
:1093F000490204430B0B520D371C002000211B03B4
:10940000201C1C0B0B0D1B05C54D23435205520898
:109410001D4015436D006D08FF07291C39433CBCF6
:1094200090469946A246AB46F8BDBB488542C6D099
:10943000802000040343382F00DDECE01F2F00DD07
:1094400020E12020C01B1A1C814682405846F8406B
:109450000243944658464A469040421E9041FB4083
:10946000624602431F1CA21A9442A4416442C91BD3
:10947000091B141C0B02A2D549024F0A002F00D170
:10948000C4E0381C01F002FE021C083A1F2A00DD6D
:10949000B7E02821091A201C9740C8400743944090
:1094A000954200DDA9E0551B691C1F2900DDD8E0AD
:1094B0001F22551B3B1C221CAB40CA40AC40651E02
:1094C000AC411343CF401C43391C002577E74807C4
:1094D000E4086A05C908520D371C04438E4B9D42AF
:1094E00048D009030B0B88E7AA1A9446002A00DC2F
:1094F00098E05046002853D08748854200D15EE767
:109500008020000403436246382A00DDFDE01F2A64
:1095100000DD4BE120226046101A1A1C8240824670
:10952000914658466246D0404A46024390465846C5
:1095300052469040421E9041424602436046C3401C
:109540001219A242A441644259180919141C0802B4
:1095500000D434E7704B01359D4200D124E16F4BBC
:1095600060081940012323401C1C0443CB071C4303
:10957000490824E70B1C234300D1C7E180231B03C8
:109580000B431B031B0B38E7013F002F64D15846E8
:10959000221A9442A4416442C91A091B141C69E7A7
:1095A0005846184300D10AE70122524294446046CB
:1095B000002800D0C5E058460219C2E7002F72D13A
:1095C000681C4005400D012800DCDEE05A46A21A66
:1095D0009442BF41C81A7F42C71B380200D488E0BA
:1095E0005A46141BA3459241591A52428F1A664695
:1095F00044E7371C00230024FFE64849AD1A3940F0
:10960000DDE6271C28388740002449E7201C01F0AC
:109610003DFD203038E75A461A43531E9A41D2B2D4
:10962000002720E7002A00D0DDE0681C4205520D2B
:10963000012A00DC8EE0384DA84200D1B3E05D463F
:109640002A19A242A441644259180919CC075208A8
:1096500014434908051CB2E62F48854200D0EAE6CB
:10966000ADE62B1C1F3B3A1CDA40131C20296DD0A1
:109670003F22551BAF403C43601E84411C430021E8
:1096800000259CE6381C20381A1CC240101C202FD4
:109690005ED04022D71BBB405A461A43531E9A4104
:1096A00002430027DFE6002D3CD01B4DAA4500D128
:1096B00094E080252D047F422943382F00DDADE062
:1096C0001F2F00DD2CE12025ED1B081C261CA840C7
:1096D000FE40AC400643651EAC413443F9405D4654
:1096E0002C1BA34592415B1A5242991A5546664675
:1096F000C0E6131C3B43141C002B00D0BEE6002721
:109700000022002500210024E8E65A461A43531E91
:109710009A41D2B2002313E7FF070000FFFF7FFF4B
:10972000FFFF0F800D1C254358D0FF43002F51D160
:10973000041BA3459241591A5242891A554666465E
:1097400098E69648854200D0DDE638E6002792E7A5
:109750000023A1E7081C2043002D00D0C0E0002812
:1097600000D1FBE05846184300D128E658460219BC
:10977000A242A441644259180919141C0A0200D4D7
:109780001DE6874B0125194019E6081C2043002DD2
:1097900039D100286DD15946194300D1BDE0191CBB
:1097A0005C4666460BE6051C2A1CABE76046203883
:1097B0001A1CC24060469146202800D1ABE04022EE
:1097C000121A93405A461A43531E9A414B461A4363
:1097D0000023B5E6714DAA4500D06EE7191C5C4622
:1097E00055466646EBE5002D1ED10D1C254373D072
:1097F000D543002D6DD15C445C45924159185242CD
:1098000089185546A3E6002849D15946194300D185
:1098100096E0191C5C466646604DD0E50C43611E1F
:109820008C41E4B200215AE75C4DAA4554D0554220
:10983000802210040143382D00DD85E01F2D00DD5E
:1098400095E02022501B0A1C84468240201CE840E0
:109850000243904662469440601E8441424614434F
:10986000E9405C445C459241CB18524299185546F8
:109870006DE65846184300D1A1E55846271ABC4268
:109880009241C81A5242801A02026AD55846041BF5
:10989000A3459241591A5242891A66468FE55846A5
:1098A000184336D04807E40804438020C908000361
:1098B000014208D0DD08054205D15946CA085C07B7
:1098C0001443291C6646630FC9001943E400334D55
:1098D00075E5324A9245AED1191C5C4655466EE597
:1098E000002837D05846184313D080254807E4088D
:1098F000C9082D0304432942E5D0D8082842E2D103
:109900005D46EA085C071443011CDCE700230024E1
:1099100073E5224D53E5002354E700270022F1E6CA
:109920003D1C203D0A1CEA40151C202F31D040264A
:10993000F71BB9400C43611E8C412C430021CEE63D
:10994000164A0027151CDDE60C43611E8C41E4B26B
:10995000002186E7191C5C46104D30E5191C5C4659
:109960002DE5031C3B43D8D0011C3C1C27E52020DF
:10997000404240190A1CC2409046202D0BD0402086
:10998000451BA9400C43611E8C4145462C430021D8
:1099900067E70021CEE70021F4E7C046FF0700009B
:1099A000FFFF7FFFF0B5564644465F464D46F0B494
:1099B0001F1C0B031B0B98464B0087B0041C8146F1
:1099C0005B0DC80F161C9A460090002B51D06A4BB5
:1099D0009A4531D08022414652030A43630FD20098
:1099E0001A43664B90460025E20091469A440024B3
:1099F00002953B031B0B9B46FD0F7B00311C5B0D4F
:109A0000019560D05C4A934254D080215846490366
:109A10000143720FC9001143584A8B469B18F1004D
:109A20000020009A04436A4003920F2C00D9ADE055
:109A3000534EA4003459A746404604436ED100213A
:109A400002250824884689460295D2E7009C0298A0
:109A5000C34649460194022864D0032800D1ABE2F2
:109A6000012800D038E2019A002402400025A146D6
:109A700060E0434623434AD04046002800D1C0E17D
:109A800001F004FB031E272B00DDB3E128210D1A92
:109A9000211C083B4246E9409A400D1C1543221CFC
:109AA0009A40A8469146374B00251B1A9A46002437
:109AB00002959EE75A4616430320002EB1D1B346C5
:109AC00000210220ADE75A4632431BD05B46002BF3
:109AD00000D18AE1584601F0D9FA272800DD7DE15E
:109AE0002822171A011C321C08395B46FA408B40A9
:109AF000171C1F43331C8B40BB46191C214B1B1AE0
:109B000000208EE70027BB460021012089E70020C6
:109B1000012504248046814602956AE703250C242A
:109B2000029566E7019C0394039D01222A400024CC
:109B3000114DA146002000212403260B0C0D240505
:109B4000114B34432D0523402B435B005B08D207A8
:109B5000191C4846114307B03CBC90469946A246A2
:109B6000AB46F0BD0022802424039146024DE1E77C
:109B700000240025A146DDE7FF07000001FCFFFFF0
:109B8000C0E102000DFCFFFFFFFF0F805546ED1AFC
:109B90000495D84500D953E100D14EE1049C00253D
:109BA000013C4E4604944746A946584603020C0E13
:109BB0001C430902250C23041B0C0091381C291C92
:109BC0000193FEF701FC019983464143381C8A4604
:109BD000291CFEF73DFC330C090419438A450CD9B6
:109BE0005B460919013B8C4200D947E18A4500D800
:109BF00044E102225242934409195346CB1A181CDD
:109C0000291C9846FEF7E0FB071C0198291C7843A5
:109C100082464046FEF71CFC36040B04360C3343E8
:109C20009A4509D91B197A1E9C4200D924E19A450C
:109C300000D821E1023F1B195E4632041743380C5D
:109C4000BB46009E009F51463F0C32045B1A5946AA
:109C5000BA46120C0F043F0C904651467A434F43CC
:109C60004146414356467043CF19160CBE19B142C6
:109C700002D980277F02C019310C12043604120C5D
:109C80004018B618834200D2C4E000D1BEE0191AD1
:109C90004846861BB145BF417F42CF1BA74200D13A
:109CA00013E1291C381CFEF78FFB019902904143F8
:109CB000381C8946291CFEF7CBFB330C09041943D9
:109CC00089450CD9029B0919013B8C4200D9FFE060
:109CD000894500D8FCE0029F0919023F02974F46D0
:109CE000CF1B381C291C0597FEF76EFB071C01983B
:109CF000291C784381460598FEF7AAFB360409041F
:109D0000360C0E43B14509D936197B1EB44200D931
:109D1000E0E0B14500D8DDE0023F3619029D49463A
:109D2000761A290439430B0457460A0C1B0C40468B
:109D30004546584355437B437A43EB18070CDB19E0
:109D40009D4202D980256D0252191D0C00041B048E
:109D5000000C52191B18964235D300D1FCE00123A8
:109D60001943049E994FF519002D00DCA1E0480726
:109D700009D00F230B40042B05D00B1D8B428941CA
:109D800049428B44191C5A46D20107D5904B5C4678
:109D9000049E80271C40FF00A346F5198D4B9D4271
:109DA0007ADD039C0122224000248B4DA146C1E6AE
:109DB00080242403474627424CD13C432403240BF0
:109DC000009A854DB6E63619481EB4425ED9011C8C
:109DD0009642C4D1009E9E42C1D1C2E7031C283BDB
:109DE000311C99408B46002188E6301C01F04EF969
:109DF000203072E6283B211C99400022884691467B
:109E000051E6201C01F042F920303BE60021B1452B
:109E100000D33DE7009F5A46B944B945BF417F4250
:109E20003F19FB18013A9C421ED2984200D97EE0AD
:109E300000D1B5E0191A93462AE7894500D8ADE666
:109E40004846464642467708D3074608C0071E43A1
:109E50008146AAE65846204212D1044324032A1C14
:109E6000240B89465C4D65E6A342E3D1009F4F4534
:109E7000DBD9211A93460BE7171CDDE69B46BCE6AF
:109E80003C432403240B009A534D53E6B24259D865
:109E900000D18AE0011C62E75F46C9087B07039E88
:109EA0000B437C026D0501229946240B6D0D324057
:109EB00040E64A4B049FDB1B382B10DD039C01223C
:109EC000224000240025A14634E60121494248E70A
:109ED000029304E71F1C21E7019C039441E71F2B19
:109EE00040DC3F48049F0C1C3A1858469140DC4027
:109EF000904020430A1C511E8A41011C11435A46BE
:109F0000DA40131C480709D00F220A40042A05D062
:109F10000A1D8A42894149425B18111C1A0234D534
:109F2000039C0122224000240125A14602E6009F55
:109F300002214942B9448B44B94589414942091932
:109F4000CB18A4E6009D881E6900A942AD416D4270
:109F50002C19361900913AE7002B00D033E7002482
:109F6000009437E71F4A049C5D46121BD5402A1C0B
:109F7000202B1FD01C4E5F46A3199F403B1C19434A
:109F80004B1E994111430023BCE75A07C9080A43F5
:109F9000039F91465B0201221C0B3A400025C9E554
:109FA0004E45C4D89346002172E6009F9F42C9D314
:109FB000011C0FE70023E2E7802424035F463C43B3
:109FC0002403240B019A8946034DB3E5FF030000E7
:109FD000FFFFFFFEFE070000FF07000002FCFFFF7F
:109FE0001E040000E2FBFFFF3E040000F0B55F46E8
:109FF00056464D464446F0B40D1C041C8046E80FFE
:10A00000814618030F03000B3F0B83B084461B48A7
:10A01000009749005E00DF0F490D9246760DBB4662
:10A0200081420CD01548864210D00120B14215D093
:10A0300003B03CBC90469946A246AB46F0BD009F9B
:10A0400001202743F4D10D488642EED160460243F9
:10A050000120002AECD10120B142E9D1009B6345E7
:10A06000E6D1D045E4D1D94506D00029E0D11C4342
:10A07000201C441EA041DBE70020D9E7FF070000B9
:10A08000F0B55F4656464D464446F0B4CD0FDE0F60
:10A09000AC461D032D0BB146374E0F034C00AB46AB
:10A0A0005D0080463F0B640D92466D0DB44232D088
:10A0B000314EB54235D0002C0ED13843414241419A
:10A0C000081C002D0BD0002919D1CC452DD0654698
:10A0D00068420123184318E0002DF6D1281C594688
:10A0E0000A4353425341002806D1002BEDD063466A
:10A0F00058420123184308E00020002B05D14A46AE
:10A10000504250414042012318433CBC904699467E
:10A11000A246AB46F0BD3E1C0643C9D002204042D9
:10A12000F3E75E461643C6D0F8E7AC4207DC0BDA2D
:10A13000614648424841404201231843E5E76646EC
:10A14000704201231843E0E75F450AD80ED0002093
:10A150005F45DAD2654668426841404201231843B0
:10A16000D3E76246504201231843CEE7D045F8D8E2
:10A170000020D045EED3C8E7FF070000F0B55646F3
:10A180004D4644465F46F0B40D1C83B0041C01905C
:10A19000E80F814618030F03000B3F0B8446354838
:10A1A000009749005E00DF0F490D9246760DB846D4
:10A1B000814234D02F48864236D0002918D0002E54
:10A1C0001FD1341C67463A4353425341002C1FD0E1
:10A1D0000020002B05D1424650425041404201230D
:10A1E000184303B03CBC90469946A246AB46F0BD2E
:10A1F0000098044360426041041C002EE2D0002815
:10A20000E9D1C14515D04F46784201231843E8E70C
:10A21000002BF6D04B46584201231843E1E7009F3C
:10A2200002202743DDD1C5E7674602201743D8D176
:10A23000C3E7B14204DD4A46504201231843D0E748
:10A24000B14207DB00986045E4D80AD0009F0020A7
:10A250006745C6D24F4678427841404201231843B1
:10A26000BFE7019A5245D5D8019A00205245F1D353
:10A27000B7E7C046FF070000F0B5564644465F46C4
:10A280004D46F0B41F1C0B031B0B9A464B0087B0C6
:10A29000041C80465B0DC80F161C02938146002BE0
:10A2A00068D0694B0299994232D0802253465203BA
:10A2B0001A43D200630F1A439246644AE000891899
:10A2C00080460291002400253B031B0B9B4678002F
:10A2D000FB0F321C400D039300D175E05A4B98429E
:10A2E00069D08022594652030A43730FD2001A43A1
:10A2F000564B9346C018F200002303994E46714016
:10A300001C430F2C00D9A9E0514EA4003459A74694
:10A3100053461C4300D087E00025AA46A8460824DF
:10A320000225D1E74946022D6CD0032D00D117E25A
:10A33000012D00D058E10D40EDB20024A9460023C4
:10A34000A0460020002125030A0D1C052D0B120537
:10A35000404B2A43134023435B004C465B08E20713
:10A36000191C4046114307B03CBC90469946A24692
:10A37000AB46F0BD5346234350D05346002B00D18B
:10A3800084E1504600F082FE031E272B00DD76E1BB
:10A3900028210D1A211C083B5246E9409A400D1C09
:10A3A0001543221C9A40AA4690462B4B00241B1AA8
:10A3B0000293002588E75B461E430323002E9CD1B1
:10A3C000B3460022022398E75B46334321D0584628
:10A3D000002800D14EE100F059FE272800DD42E1BF
:10A3E00028210F1A021C311C083A5B46F9409340A1
:10A3F0000F1C1F43331C9340BB461A1C164B181AE4
:10A4000000237AE701230B4000249946A0460E4B17
:10A4100097E70027BB46002201236EE700210424B2
:10A420008A46884601254FE70C2403254CE7002582
:10A430008024A9462403A846034B82E7DA469046C7
:10A4400003991D1C6FE7C046FF07000001FCFFFFDA
:10A4500000E20200FFFF0F800DFCFFFF029F160CC1
:10A46000381804904046070C0004000C1204120C2B
:10A47000031C5343041C3D1C7443554398463B1C2A
:10A4800073436419A44644460293230C63449D42DB
:10A4900004D9029D802464022D1902951D0C039598
:10A4A00045462C041B04240C1C1905945C46230C03
:10A4B000051C58432404240C8446381C604365431F
:10A4C0005F438146CC44280C6044BB46814502D999
:10A4D00080277F02BB442D04070C2D0C000440197B
:10A4E0005546BC462F04E3448446280C3D0C2F1CE3
:10A4F0005743B8462F1C77434243B94647463F0C63
:10A500009144BA46D14446434A4502D98022520278
:10A51000B6184F463A0CB6183A0447463F043F0C6B
:10A52000B8462F1C67435D43444358436519019067
:10A53000380C2D184244B846AC4204D90198802307
:10A540005B02C0180190039C029F201C6044C0194C
:10A550006045A44147466442A4462B043C04994606
:10A56000240C4C44A046D8448018C246E244904291
:10A570009241574652429146F219E245BF417F420D
:10A580004B46BC46D845BF41D4187F4263461F4363
:10A590002D0C7F19B24292414C45AD4152426D4261
:10A5A0001543019E7D19AB19E20D5B02059F134314
:10A5B00042023A439A46531E9A41C30D101C184357
:10A5C0006402204380465046C0010DD54546012215
:10A5D0005646049C6B082A401A43F30701341A4379
:10A5E000760804949046B246049E634FF319002BFC
:10A5F00061DD404640070BD00F2244462240042A2A
:10A6000006D0424604324245804140428244904650
:10A610005546ED0107D5594B5646049F80201E40F4
:10A62000C000B2463B18564A934200DDEAE6444673
:10A630005546E2086807104301226C025B050A4098
:10A640008046240B5B0D91467BE6DA4690461D1C46
:10A6500069E680242403574627421CD13C43240347
:10A66000240B484B6DE6031C283B311C99408B465C
:10A670000022C3E6301C00F009FD2030ADE6283B87
:10A68000211C994000228A4690468EE6201C00F04C
:10A69000FDFC203078E65846204207D10443039958
:10A6A0002403240B89469046364B4AE63C43240358
:10A6B000240B344B45E6344B049E9B1B382B06DDA4
:10A6C00001230B4000249946A046002339E61F2BA6
:10A6D00025DC049C2D4D4646601952464446864072
:10A6E000DC4082405746301C2243DF40441EA041DC
:10A6F00002433B1C540709D00F201040042805D00A
:10A70000101D9042924152429B18021C1D021AD504
:10A7100001230B4000249946A046012311E61C4862
:10A72000049C5546001BC540281C202B16D0194EF2
:10A730005746A21997403A1C43461A43531E9A4162
:10A7400002430023D6E758075B02D2081C0B012303
:10A750000B401043994680460023F2E50022EBE7C8
:10A760008024240350460123044319402403240B6E
:10A770008946044BE5E5C046FF030000FFFFFFFEEE
:10A78000FE070000FF07000002FCFFFF1E040000A0
:10A79000E2FBFFFF3E040000F8B55F465646444624
:10A7A0004D46F0B40C034D00CF0F610A440F214316
:10A7B000C4001803DE0F8046B44646465800760AA9
:10A7C000530F3343D600C94A6D0DBA46400DB34608
:10A7D000904200D1EBE06246012672409446674504
:10A7E00000D1A1E02F1A002F00DC08E100283BD1A6
:10A7F0005846184300D0E8E0600709D00F232340F3
:10A80000042B05D0231DA342A441644209191C1C3A
:10A810000A0200D479E0B54B6A1C9A4200D109E1E2
:10A82000B34BE40819404807044349025205012785
:10A8300050460B0B520D0740002000211B03201C2B
:10A840001C0B0B0D1B05AB4D2343520552081D403D
:10A8500015436D006D08FF07291C39433CBC904629
:10A860009946A246AB46F8BDA0488542C4D0802098
:10A8700000040343382F00DDF0E01F2F00DD24E14A
:10A880002020C01B1A1C5E468240FE403243944684
:10A890005A468240101C421E9041FB4062460243D1
:10A8A0001F1CA21A9442A4416442C91B091B141C18
:10A8B0000A02A1D549024F0A002F00D1C9E0381C75
:10A8C00000F0E4FB021C083A1F2A00DDBCE028214E
:10A8D000231C091A9740CB401F439440954200DD4A
:10A8E000AEE0551B691C1F2900DDDDE01F22551B52
:10A8F0003B1C221CAB40CA40AC40651EAC4113431C
:10A90000CF401C43391C002576E74807E4086A0558
:10A9100001275646C908520D37400443734B9D42E8
:10A9200049D009030B0B87E72A1A9446002A00DC5A
:10A930009BE0002855D06D48854200D15CE780201F
:10A94000000403436046382800DD09E11F2800DDCC
:10A9500050E162462020801A1E1C8640B1465E46A9
:10A96000D6404A4632435E4686409046301C421EE0
:10A970009041424602436046C3401219A242A4419C
:10A98000644259180919141C080200D434E7574BC3
:10A9900001359D4200D142E1554B60081940012329
:10A9A00023401C1C0443CB071C43490824E71E43D7
:10A9B00000D014E70FE70B1C234300D1CFE1802325
:10A9C0001B030B431B031B0B36E7013F002F66D114
:10A9D0005E46A21B9442A4416442C91A091B141C7E
:10A9E00066E75846184300D106E701267642B4448C
:10A9F0006046002800D0CAE05E463219BEE7002F4C
:10AA00007AD1681C4005400D012800DCE3E05A467D
:10AA1000A21A9442BF41C81A7F42C71B3E0200D40B
:10AA200092E05846041BA3459241591A52428F1A8C
:10AA3000E24641E7534601271F4000240023FBE67E
:10AA40002B49AD1A3940D7E6271C28388740002407
:10AA500044E7201C00F01AFB203033E75A461A4323
:10AA6000531E9A41D2B200271BE7002A00D0E1E032
:10AA7000681C4605760D012E00DC91E01B4DA842B6
:10AA800000D1F7E05E463219A242A441644259184F
:10AA90000919CC07520814434908051CACE61348B1
:10AAA000854200D0E6E6A7E62B1C1F3B3E1CDE409D
:10AAB000331C202970D03F22551BAF403C43601E01
:10AAC00084411C430021002596E6381C20381E1CBA
:10AAD000C640301C202F61D04022D71BBB405A46B5
:10AAE0001A43531E9A4102430027DAE6FF0700008B
:10AAF000FFFF7FFFFFFF0F80002D38D0B94DA84228
:10AB000000D192E080252D047F422943382F00DDBB
:10AB1000AAE01F2F00DD2CE12025ED1B0E1CAE400E
:10AB2000B046261CFE404246AC401643651EAC4172
:10AB30003443F9405A46141BA34592415B1A5242D2
:10AB4000991A051CE246B3E6131C3B43141C002B68
:10AB500000D0B1E600270022002500210024DDE618
:10AB60005A461A43531E9A41D2B2002305E70D1CE0
:10AB700025435AD0FF43002F53D15A46141BA345F7
:10AB80009241591A5242891A051CE24690E69548AC
:10AB9000854200D0D6E62FE600278FE700239EE708
:10ABA000081C2043002D00D0C3E0002800D1F6E0AF
:10ABB0005846184300D11FE658460219A242A44144
:10ABC000644259180919141C0A0200D414E6864B71
:10ABD0000125194010E6081C2043002D3AD1002819
:10ABE00000D089E05946194300D1BFE0191C5C46EA
:10ABF000E24601E6604620381A1CC2406646101C38
:10AC0000202E00D1B0E04022921B93405A461A43B6
:10AC1000531E9A4102430023AFE6724D00272A1CBF
:10AC20009BE7704DA84200D070E7191C5C46051CDC
:10AC3000E246E1E5002D20D10D1C254375D0D5431A
:10AC4000002D6FD15C445C459241591852428918DD
:10AC5000051C99E6002835D159461943DDD0191C49
:10AC60005C46E2465F4DC7E50C43611E8C41E4B291
:10AC700000215FE7051C021C6FE75A4DA84254D023
:10AC80005542802216043143382D00DD81E01F2D0E
:10AC900000DD91E02022561B0A1CB446B240261C5F
:10ACA000EE403243904662469440661EB4414246AE
:10ACB0001443E9405C445C459241CB1852429918D8
:10ACC000051C61E6584618434CD04807E408044385
:10ACD0008020C9080003014208D0DD08054205D1E3
:10ACE0005946CA085C071443291CE246630FC90091
:10ACF0001943E4003B4D7FE55846184300D17BE5FE
:10AD00005E46A71BBC429241C81A5242801A0602F4
:10AD10004CD55846041BA3459241591A5242891AF0
:10AD2000E24669E52F4A9042AED1191C5C46051CEB
:10AD300062E5002836D05846184313D080254807CE
:10AD4000E408C9082D0304432942CFD0D80828427B
:10AD5000CCD15D46EA085C071443011CC6E700231A
:10AD6000002469E51F4D47E500234FE70027002237
:10AD7000F3E63D1C203D0E1CEE40351C202F2DD04F
:10AD80004026F71BB9400C43611E8C412C43002127
:10AD9000D0E60C43611E8C41E4B200218AE7191C05
:10ADA0005C4629E5191C5C460E4D25E5031C3B431A
:10ADB000DCD0011C3C1C1FE52026764276190A1CBB
:10ADC000F2409046202D0BD04026751BA9400C4325
:10ADD000611E8C4145462C4300216BE70021D2E7E0
:10ADE0000021F4E7FF070000FFFF7FFF70B50B1C99
:10ADF000124C09030E0B5900021C490DDD0F0020F7
:10AE0000A14211DD0E4881420FDC80204003064341
:10AE10000C48401A1F280BDD0B4A521AD640321C30
:10AE20005042002D00D1101C70BD084BE818FBE704
:10AE3000074BC240C9188E403243F1E7FE030000C1
:10AE40001D0400003304000013040000FFFFFF7F17
:10AE5000EDFBFFFFF8B5041E31D0C70F00D0444210
:10AE6000201C00F013F9184D2D1A0A2819DD0B3893
:10AE7000844024036D05240B6D0D3A1C0026002030
:10AE800000210B0D2403240B1B0523430F4C2D0520
:10AE90001C402C4364006408D307211C301C194358
:10AEA000F8BD061C1536231CB3401E1C0B23181AB4
:10AEB000C44024036D05240B6D0D3A1CDFE700220E
:10AEC000002500240026DAE71E040000FFFF0F80A3
:10AED00043001B0E5A1C4102D2B270B54C0AC50F7A
:10AEE000012A17DDE02292006407090B981800225E
:10AEF00000231E0D221C34050C431B49400540084D
:10AF00002140014349004908ED070B1C2B43101C4D
:10AF1000191C70BD002B15D1002C1CD0201C00F07A
:10AF2000B5F80A281ADC0B21091A231CCB40191C7E
:10AF3000031C15339C400D4B0903181A4005090BDF
:10AF4000400DD4E7002C03D06407090B0848CEE776
:10AF500007480021CBE700200021C8E7011C0B397E
:10AF60008C40211C0024E6E7FFFF0F8089030000CE
:10AF7000FF070000F0B54B000D03420F5B0D6D0A9B
:10AF800015435A1C5205CC0FC600520D012A27DD6D
:10AF9000394FDA19FE2A1ADC002A35DD8001ED006E
:10AFA000431E98412843760F3043430704D00F23B4
:10AFB0000340042B00D004308021C904014027D075
:10AFC0000132FF2A1DD083015B0AD1B201E0FF21CB
:10AFD00000235802C905400AE40708432043F0BD96
:10AFE000002B06D1354311D10021002043025B0A1A
:10AFF000EFE72E43EBD08020ED0080042843FF22B2
:10B00000D3E7FF210023E4E717320DDA0520002201
:10B01000C008D1B2FF2AE9D10028D9D08023DB03B0
:10B0200003435B025B0AD4E78022144912041543F0
:10B03000C91A1F290DDC124A371C9B18281C9F4077
:10B0400098403B1C5A1E93411843CE403043002287
:10B05000ABE70C4F2A1CFF1AFA40171C202909D015
:10B06000094A98188540281C3043461EB041384391
:10B0700000229AE70020F7E780FCFFFF9E03000014
:10B0800082FCFFFF7E030000A2FCFFFF1C210123C6
:10B090001B04984201D3000C10391B0A984201D3BB
:10B0A000000A08391B09984201D30009043902A299
:10B0B000105C40187047C046040302020101010100
:10B0C000000000000000000008B5062000F0E8F9CC
:10B0D0000120F4F753F8000038B5051C05480C1C96
:10B0E000131C002804D00220291C221C00E000BFF1
:10B0F00038BDC0460000000070B5051C0E1C141CB5
:10B10000002804D08269002A01D101F053F8214BB4
:10B110009C4201D16C6808E01F4B9C4201D1AC6895
:10B1200003E01E4B9C4200D1EC68A3891A0702D5AC
:10B130002369002B1CD1281C211C00F0BFFE002815
:10B1400016D00120404224E0A368013BA36031787F
:10B15000002B18DAA26993420EDA281C221C00F098
:10B1600041FE013043425841C0B20028E9D10136C6
:10B1700030780028E8D10CE023681970236819782A
:10B180000A2903D1E9E7226811702368013323609B
:10B19000EDE770BD7CE302009CE30200BCE302002B
:10B1A00008B50A1C0349031C0868191CFFF7A4FF13
:10B1B00008BDC0465021002070B50E4B0E4D002436
:10B1C000ED1AAD101E1CAC4204D0A300F3589847F2
:10B1D0000134F8E703F002F9084B094D0024ED1A99
:10B1E000AD101E1CAC4204D0A300F35898470134A4
:10B1F000F8E770BDE8E30200E8E30200E8E30200DC
:10B20000FCE30200034B1B68181840780423184025
:10B210007047C0465421002008B5034B011C186834
:10B2200000F03EF808BDC0465021002030B5002394
:10B23000934208D0C55C0133CC18013C2478A54268
:10B24000F6D0281B00E0002030BD10B5002393424B
:10B2500003D0CC5CC4540133F9E710BD70B5814212
:10B2600001D300230CE08C18A042FAD28518131CDD
:10B27000013B0BD351426618F65C6918CE54F7E7D0
:10B28000934203D0CC5CC4540133F9E770BD031C76
:10B290008218934202D019700133FAE77047000018
:10B2A00030B5002940D004390B68002B00DAC918EA
:10B2B0001E4A1368141C002B02D14B60116033E04E
:10B2C00099420FD208680A189A4205D11368526849
:10B2D000C01808604A6000E04B60216024E08A42A8
:10B2E00003D8131C5A68002AF9D11D685C198C42D6
:10B2F0000BD10968691858181960904214D1146864
:10B300005268091919605A600EE08C4202D90C2368
:10B31000036009E008680C18944203D1146852686D
:10B32000001908604A60596030BDC046BC27002043
:10B3300070B50323CD1C9D430835061C0C2D01D28E
:10B340000C2501E0002D3FDB8D423DD3204B1C68D6
:10B350001A1C211C002913D00868431B0DD40B2B89
:10B3600002D90B60CC181EE08C4202D163681360D6
:10B370001AE0486860600C1C16E00C1C4968E9E79C
:10B38000144C2068002803D1301C00F04BF82060DA
:10B39000301C291C00F046F8431C15D0C41C0323A4
:10B3A0009C4384420AD12560201C0B300722231DB8
:10B3B0009043C31A0BD05A42E25008E0211A301CC5
:10B3C00000F030F80130EED10C233360002070BD66
:10B3D000BC270020B82700200FB40B4B13B51C6806
:10B3E000002C05D0A369002B02D1201C00F0E2FE46
:10B3F00005ABA168201C049A019300F061FA16BC09
:10B4000008BC04B01847C0465021002008B50A1CEB
:10B410000349031C0868191C00F097FF08BDC046CB
:10B420005021002038B5074C0023051C081C236060
:10B43000F3F776FE431C03D12368002B00D02B606A
:10B4400038BDC046F827002038B5041C0D1E1F2D3E
:10B4500004D916230360012040421FE0436C002BF7
:10B4600004D08A009A181368002B08D1201C00F021
:10B4700033F82A1C011C201C00F01CF80EE0012BE4
:10B480000BD0591C03D116230360012006E00024D1
:10B49000281C14609847201C00E0002038BD0000E4
:10B4A00008B5034B011C1868FFF7CEFF08BDC04666
:10B4B0005021002038B5074C0023051C081C111C26
:10B4C0002360F3F763FE431C03D12368002B00D0F5
:10B4D0002B6038BDF827002008B5F3F758FE08BDEB
:10B4E0000EB400B59CB01DAB04CB822202A9920021
:10B4F0008A810A4A02908A604A6101225242CA81C4
:10B50000074A086110681D9A019300F0A7F8029A93
:10B51000002313701CB008BC03B01847FFFFFF7F67
:10B520005021002002780B7801300131002A01D02F
:10B530009A42F7D0D01A70470023C25C0133002A28
:10B54000FBD1581E7047031C002010B582420FD05B
:10B550001C780878A04201D1012A03D118780B7811
:10B56000C01A05E0013A0028F8D001330131EFE7B5
:10B5700010BD30B5031C002A07D00C7801335D1EC6
:10B58000013A2C700131002CF5D19A18934203D066
:10B59000002119700133F9E730BD0000F0B58D6866
:10B5A00085B0071C0C1C03920193AB4245D390223B
:10B5B0008B89D20013423DD0626903265643096944
:10B5C0002068F20F401A96190290021C019801326D
:10B5D00012187610964200D2161C381C5A050FD548
:10B5E000311CFFF7A5FE051E13D0029A2169FFF753
:10B5F0002CFEA289184B134080221343A38111E033
:10B60000321C00F0A2FE051E0CD1381C2169FFF788
:10B6100047FE0C233B60A389402213430120A381F2
:10B62000404217E0029B2561ED1825606661019D8F
:10B63000F61AA6600198A84200D2019D2A1C206833
:10B640000399FFF70BFEA2680020531BA360236839
:10B650005D19256005B0F0BD7FFBFFFFF0B59FB021
:10B66000039005938B890E1C171C19060FD53269A0
:10B67000002A0CD14021FFF75BFE306030610028CA
:10B6800003D103990C230B60C9E04023736106AD1D
:10B6900000236B6120236B763023AB763C1C237830
:10B6A000002B03D1E21B029211D003E0252BF9D02D
:10B6B0000134F4E70398311C3A1C029BFFF76EFF3C
:10B6C000013000D1A6E06969029A8B186B6123787A
:10B6D000002B00D19EE0012252426A606A4600239C
:10B6E0005B3201342B60EB60AB601370AB654E4F87
:10B6F0002178381C052200F01DFE002807D0C71B4A
:10B700002B680120B840184328600134EFE72B680C
:10B71000D90603D56A4620215B3211701A0703D57A
:10B720006A462B215B32117022782A2A01D0099BAC
:10B730000EE0059A111D12680591002A01DB09929D
:10B7400004E05242EA60022213432B60013409E014
:10B750002278303A092A04D80A214B4301349B1835
:10B76000F6E7099323782E2B18D163782A2B09D179
:10B77000059B02341A1D1B680592002B0DDA01236C
:10B780005B420AE0013400232278303A092A04D8C7
:10B790000A214B4301349B18F6E70793234F217886
:10B7A000381C032200F0C6FD002806D0C71B2B68FA
:10B7B0004020B84018432860013421781C480622F4
:10B7C000671C297600F0B6FD002812D0194B002B1B
:10B7D00006D1059B0722073393430833059314E0F2
:10B7E00005AB00930398291C321C134B00E000BFEB
:10B7F00007E005AB00930398291C321C0E4B00F0A8
:10B80000DBF904900499013104D06A690499531852
:10B810006B6143E7B3895A0601D40B9801E001201C
:10B8200040421FB0F0BDC04648E202004EE20200B6
:10B8300052E20200000000009DB5020038B5131C62
:10B84000044A051C0C1C1068291C221C00F022FB59
:10B8500038BDC04650210020044B1B681B185A7885
:10B8600003231340012B00D12030704754210020C6
:10B87000936810B5013B9360002B05DA9469A342ED
:10B8800008DBCBB20A2B05D01368581C1060197066
:10B89000C8B201E000F0A6FA10BDF8B5061C0F1CF6
:10B8A000141CD518AC4208D02178301C3A1CFFF784
:10B8B000DFFF0134431CF5D100E00020F8BD00009B
:10B8C000F0B59FB0061C0F1C03920593002804D00E
:10B8D0008169002901D100F06DFC754B9F4201D1B7
:10B8E000776808E0734B9F4201D1B76803E0724B61
:10B8F0009F4200D1F768BB891A070AD53B69002B24
:10B9000007D006AD00236B6120236B763023AB7626
:10B910003BE0301C391C00F0D1FA0028F1D00120A6
:10B920004042C2E0059A111D12680591002A76DB9B
:10B930000992013423782E2B00D181E021785F48D1
:10B94000032200F0F7FC002807D05C492A68431A5C
:10B95000402098401043286001342178631C5848E7
:10B9600006220393297600F0E5FC002800D18AE046
:10B97000544B002B7ED1059B07220733934308339A
:10B9800005936A69049953186B61039C2378002B13
:10B9900004D10399611A029110D003E0252BF8D04D
:10B9A0000134F3E7301C391C039A029BFFF775FF43
:10B9B000013075D06A69029953186B612378002BA6
:10B9C0006ED0012252426A606A4600235B32013423
:10B9D0002B60EB60AB601370AB6521783A480522B1
:10B9E00000F0A8FC002808D0374A0134831A01204F
:10B9F00098402B6818432860EFE72B68D90603D5D9
:10BA00006A4620215B3211701A0703D56A462B2142
:10BA10005B32117022782A2A84D0099B05E05242B9
:10BA2000EA60022213432B6083E72278303A092A26
:10BA300004D80A214B4301349B18F6E7099379E7B0
:10BA400063782A2B09D1059B02341A1D1B680592C5
:10BA5000002B0DDA01235B420AE001340023227837
:10BA6000303A092A04D80A214B4301349B18F6E7DF
:10BA7000079363E705AB0093301C291C3A1C134B5A
:10BA800000E000BF07E005AB0093301C291C3A1C06
:10BA90000E4B00F091F804900499013100D070E74A
:10BAA000BB895A0600D53AE70B981FB0F0BDC046D7
:10BAB0007CE302009CE30200BCE302004EE20200D1
:10BAC00052E202000000000048E202009BB80200BF
:10BAD000F7B5151C01930A698B68061C0C1C934270
:10BAE00000DA131C221C2B6043321278002A01D08A
:10BAF00001332B602068800602D52B6802332B604F
:10BB0000216806270F401FD0231C43331B785A1E81
:10BB10009341226892061FD5E11840313020C87049
:10BB2000211C5A1C45310978A21840320233D170C9
:10BB300012E0221C301C019919320123089FB847DA
:10BB4000013011D0009F01370097E0682968009FFD
:10BB5000431A9F42EDDBD7E7221C301C0199433288
:10BB6000089FB847013002D10120404223E02068FD
:10BB700006212B68E26801400025042903D1D51A6B
:10BB8000EB43DB171D40A26823699A4201DDD31AFB
:10BB9000ED1800270097009FAF420BDA221C301CE3
:10BBA00001991A320123089FB8470130DCD0009F69
:10BBB0000137EFE70020FEBDF0B50D1C8BB043351B
:10BBC00006920590079304950B7E0C1C109A6E2B21
:10BBD00000D1A7E011D8632B22D009D8002B00D1C7
:10BBE000B0E0582B00D0C0E045310B707B4D4EE0EB
:10BBF000642B1CD0692B1AD0B7E0732B00D1A5E0C1
:10BC000009D86F2B29D0702B00D0AEE00E6820230E
:10BC100033430B6036E0752B1FD0782B32D0A4E075
:10BC200013680D1C191D423511601B689FE02168C7
:10BC300013680E0603D5191D11601E6805E048063D
:10BC4000F9D5191D116000215E5E644B002E3BDAB0
:10BC5000049D2D2276422A7036E0216813680E0674
:10BC600003D5191D11601E6804E04806F9D5191D99
:10BC70001E881160594B227E039308276F2A1ED01D
:10BC80000A271CE0231C78214533554D1970116893
:10BC90002368081D039510601E0601D50E6802E09A
:10BCA0005806FBD50E88D90702D5202213432360FE
:10BCB0001027002E03D1226820239A432260231CE0
:10BCC000002243331A7001E003930A276368A360DC
:10BCD000002B03DB2568042295432560002E02D14A
:10BCE000049D002B0ED0049D301C391CFCF7B0FBCA
:10BCF0000398013D435C301C2B70391CFCF764FB3E
:10BD0000061EF1D1082F09D12168C90706D562683E
:10BD100023699A4202DC013D30232B70049E731B81
:10BD200023612AE0086813684969050604D5181DCF
:10BD300010601B68196005E04606F8D5181D1060F4
:10BD40001B68198000232361049D16E01368191DE8
:10BD500011601D68281CFFF7EFFB636820619842A3
:10BD600000D923612069606004E0251C42352B70F6
:10BD700001232361049E00233370079E05980096DB
:10BD8000211C09AA069BFFF7A3FE013002D1012066
:10BD9000404221E02A1C059806992369079DA8477F
:10BDA0000130F4D02668B60705D4099BE0689842B4
:10BDB00012DA181C10E00025E0680999431A9D4228
:10BDC000F3DA221C0598069919320123079EB04721
:10BDD0000130DCD00135EFE70BB0F0BD59E20200D5
:10BDE0006AE2020070B5051C0E1C141C002804D069
:10BDF0008269002A01D100F0DDF9234B9C4201D178
:10BE00006C6808E0214B9C4201D1AC6803E0204BF8
:10BE10009C4200D1EC68A369A360A3891A070AD5E4
:10BE20002369002B07D022682369F6B2D01A626911
:10BE300090420FDB08E0281C211C00F03FF800288E
:10BE4000F1D0012040421DE0281C211C00F032F9F5
:10BE50000028F6D1A3680130013BA36023685A1C77
:10BE600022601E706369984205D0A389301CDA07EE
:10BE700008D50A2E06D1281C211C00F01BF9002829
:10BE8000DFD1301C70BDC0467CE302009CE30200A1
:10BE9000BCE3020038B5084C051C00202060081CDB
:10BEA000111C1A1CF3F75AF9431C03D12368002B09
:10BEB00000D02B6038BDC046F8270020344B70B549
:10BEC0001D68061C0C1C002D05D0A969002902D193
:10BED000281C00F06FF92F4B9C4201D16C6808E0E0
:10BEE0002D4B9C4201D1AC6803E02C4B9C4200D10D
:10BEF000EC68A28993B2190721D4D90605D4092385
:10BF0000336040231A43A2813FE05A0713D5616B87
:10BF1000002908D0231C4433994202D0301CFFF77B
:10BF2000BFF900236363A38924229343A3810023E1
:10BF3000636023692360A38908221343A3812169D5
:10BF400000290BD1A389A02292001A4080239B00D4
:10BF50009A4203D0301C211C00F09CF9A3890122D5
:10BF60001A4005D061690022A2604A42A26103E042
:10BF7000990700D46269A26022690020824206D13A
:10BF8000190604D540221343A3810120404270BD0D
:10BF9000502100207CE302009CE30200BCE302008D
:10BFA000F7B58B89051C0C1C19075ED46268002A42
:10BFB00002DC276C002F1ADDE76A002F17D0002261
:10BFC0002E682A60802252011A4001D0626D15E06D
:10BFD000281C216A0123B847021C411C0ED12B6882
:10BFE000002B0BD01D2B01D0162B02D12E60002070
:10BFF0005EE0A38940210B43A38159E0A3895F0739
:10C0000006D56168636B521A002B01D0276CD21BD6
:10C01000281C216A0023E76AB847A289411C06D17F
:10C020002B68002B03D01D2B01D0162B19D1002318
:10C03000636023692360D70405D5411C02D12A68B7
:10C04000002A00D16065616B2E600029CFD0231CCF
:10C050004433994202D0281CFFF722F90020606384
:10C0600026E040231A43A28122E02669002EBED09A
:10C0700027680022BF1B01972660990700D16269DB
:10C08000A260019F002FB2DD281C216A321C019B97
:10C09000A76AB847002806DCA38940221343012081
:10C0A000A381404204E0019F36183F1A0197E8E758
:10C0B000FEBD00000A6938B5051C0C1C002A01D120
:10C0C00000201CE0002804D08369002B01D100F07F
:10C0D00071F80B4B9C4201D16C6808E0094B9C4203
:10C0E00001D1AC6803E0084B9C4200D1EC680C2203
:10C0F000A35E002BE4D0281C211CFFF751FF38BDA4
:10C100007CE302009CE30200BCE30200F8B5041CDF
:10C11000071C4834002C12D0A5686668013E0CD478
:10C12000AB89012B07D90E22AB5E013303D0381C3B
:10C13000291CFFF7BFFF6835F0E72468EAE7F8BD80
:10C14000002310B5041C0360436083608181436653
:10C15000C281036143618361191C08225C30FFF7CF
:10C1600096F8054B24626362044BA362044BE362BE
:10C17000044B236310BDC04699C30200C1C3020033
:10C18000F9C3020025C4020070B54B1E68255D434B
:10C190000E1C291C7431FFF7CBF8041E08D00021B7
:10C1A000016046602A1C0C30A0606832FFF76FF80F
:10C1B000201C70BD836913B5041C002B27D1836438
:10C1C000C3640365124B134A1B688262984201D113
:10C1D00001238361201C00F01FF86060201C00F028
:10C1E0001BF8A060201C00F017F80421E06000227A
:10C1F0006068FFF7A5FFA06809210122FFF7A0FFF3
:10C20000E06812210222FFF79BFF0123A36113BD07
:10C2100044E202000DC10200F8B51D4B071C1E6868
:10C22000B269002A02D1301CFFF7C4FF4836B46857
:10C230007368013B05D40C22A55E002D10D0683434
:10C24000F7E73368002B06D1381C0421FFF79CFF69
:10C250003060002801D03668E9E70C233B6016E027
:10C2600001235B42E381201C0123A38165662560D5
:10C27000A560656025616561A5615C30291C0822A7
:10C28000FFF705F86563A563A564E564201CF8BDA8
:10C2900044E20200F0B58B8991B0051C0C1C9A0792
:10C2A00025D40E23C95E002906DAA78980231F4002
:10C2B0000FD0002740260EE001AA00F0CBF800289E
:10C2C000F3DB029BF0273F02184A1F40BF187B4256
:10C2D0005F418026F600281C311CFFF729F8002852
:10C2E0000CD1A3899A051FD402221343A381231CD6
:10C2F0004733236023610123636115E00C4B8022E7
:10C30000AB62A38920601343A38120616661002F83
:10C310000AD00E23E15E281C00F0AEF8002803D0FE
:10C32000A38901221343A38111B0F0BD00E0FFFFF8
:10C330000DC10200C9B28218904204D003788B422A
:10C3400002D00130F8E700207047F8B5061C0C1C3D
:10C35000151C002904D1111CFEF7EAFF041C18E08B
:10C36000002A03D1FEF79CFF2C1C12E000F0AAF873
:10C37000A8420ED2301C291CFEF7DAFF071E07D098
:10C38000211C2A1CFEF761FF301C211CFEF788FFD0
:10C390003C1C201CF8BD000038B50C1C0E25495F64
:10C3A00000F09AF8002803DB626D1318636503E060
:10C3B000A289024B1340A38138BDC046FFEFFFFFA7
:10C3C000F8B51E1C8B89051C0C1C171CDA0505D53D
:10C3D0000E23C95E0022022300F060F8A289054BFB
:10C3E000281C1340A3810E22A15E331C3A1CFFF7C8
:10C3F00051FDF8BDFFEFFFFF38B50C1C0E25495F5E
:10C4000000F04CF8A389421C03D1054A1340A381D4
:10C4100004E0802252011343A381606538BDC04609
:10C42000FFEFFFFF08B50E23C95E00F001F808BD5D
:10C4300038B5074C0023051C081C2360F2F780FE6A
:10C44000431C03D12368002B00D02B6038BDC046AD
:10C45000F827002038B5074C0023051C081C111CC8
:10C460002360F2F770FE431C03D12368002B00D039
:10C470002B6038BDF827002038B5074C0023051C79
:10C48000081C2360F2F764FE431C03D12368002BD1
:10C4900000D02B6038BDC046F827002038B5084CC6
:10C4A000051C00202060081C111C1A1CF2F752FE0B
:10C4B000431C03D12368002B00D02B6038BDC0463D
:10C4C000F827002004390B68181F002B02DAC8581F
:10C4D0001B18181F7047000038B5084C051C0020B9
:10C4E0002060081C111C1A1CF2F736FE431C03D1F5
:10C4F0002368002B00D02B6038BDC046F8270020F1
:10C5000045786974696E672077697468207374610F
:10C510007475732025642E0A0000000000000000DE
:10C52000000000000000000095F10100B1F10100E1
:10C53000A1F1010061250200612502000000000058
:10C5400052466475696E6F20424C4520636F6E6E73
:10C55000656374696F6E2073756363657373667565
:10C560006C0052466475696E6F20424C45206469C8
:10C5700073636F6E6E6563746564005265636569AD
:10C580007665642064617461206F76657220424C28
:10C5900045004C6967687453656E736F722052462C
:10C5A0004475696E6F2073746172746564004C69C0
:10C5B00067687453656E736F7200466F756E6420A2
:10C5C0005247422073656E736F7220544353333465
:10C5D00037323500466F756E64205649532F4952E5
:10C5E0002073656E736F722054534C3235363100B0
:10C5F0004E6F2073656E736F7220666F756E642068
:10C600002E2E2E20636865636B20776972696E67D2
:10C610002C2061726475696E6F20636F6465206F92
:10C6200072204932432041646472657373006E6FF7
:10C63000206672656520505049206368616E6E65A2
:10C640006C7320666F722074776900000000000030
:10C650000000000000000000F5F6010055F60100A2
:10C66000A9F60100B7F60100D7F60100F3F60100C4
:10C67000E2C56DB5DFFB48D2B060D0F5A71096E0FB
:10C6800052466475696E6F00736B6574636800422F
:10C690004C45202B2055415254203E203936303015
:10C6A0002062617564206E6F74207065726D6974AC
:10C6B0007465642064756520746F206372697469A1
:10C6C00063616C20424C452074696D696E6720720D
:10C6D0006571756972656D656E74732E0D0A546FA0
:10C6E000206F766572726964652C206164643A20FB
:10C6F0006F766572726964655F756172745F6C698B
:10C700006D6974203D20747275653B20746F2074D0
:10C71000686520746F70206F66207365747570286B
:10C720002920696E20796F757220736B6574636858
:10C730002E000000000000000000000000000000CB
:10C74000A5F10100C5F1010061FF01001503020020
:10C7500065FF010000000000424C45202B205541A0
:10C760005254203E20393630302062617564206E8C
:10C770006F74207265636F6D6D656E6465642064AF
:10C78000756520746F20637269746963616C2042FF
:10C790004C452074696D696E6720726571756972A8
:10C7A000656D656E74732E0D0A546F206F76657219
:10C7B000726964652C206164643A206F76657272D8
:10C7C0006964655F756172745F6C696D6974203D41
:10C7D00020747275653B20746F2074686520746FD7
:10C7E00070206F66207365747570282920696E202B
:10C7F000796F757220736B657463682E00433A5CC1
:10C800004B65696C5C41524D5C4465766963655C5F
:10C810004E6F726469635C6E726635313832322FE6
:10C82000536F757263652F626C652F626C655F7301
:10C830007461636B5F68616E646C65722E63000087
:10C840000000000000000000CD220200C120020014
:10C85000152202003B220200252202005B22020078
:10C860000722020063220200752202000322020056
:10C8700070757265207669727475616C206D65746F
:10C88000686F642063616C6C65640A0064656C6544
:10C89000746564207669727475616C206D65746866
:10C8A0006F642063616C6C65640A007465726D6905
:10C8B0006E6174652063616C6C656420726563757C
:10C8C00072736976656C790A007465726D696E6160
:10C8D00074652063616C6C656420616674657220A8
:10C8E0007468726F77696E6720616E20696E737409
:10C8F000616E6365206F66202700270A00746572E9
:10C900006D696E6174652063616C6C656420776924
:10C9100074686F757420616E206163746976652038
:10C92000657863657074696F6E0A0000AA2602005C
:10C93000A2260200A2260200A2260200A2260200CF
:10C94000AA260200AA260200AA260200AA2602009F
:10C950007626020076260200A22602007626020033
:10C96000762602007626020076260200762602004F
:10C97000762602007626020076260200762602003F
:10C98000762602007626020076260200AA260200FB
:10C990007A2602007A2602007A2602007A2602000F
:10C9A0007A2602007A2602007A2602007A260200FF
:10C9B000A2260200762602007626020076260200D3
:10C9C0007626020076260200AA26020076260200BB
:10C9D0007A260200A6260200A2260200AA2602004B
:10C9E000A22602007A2602007A260200A62602006B
:10C9F000AA260200AA260200762602007626020057
:10CA0000A2260200A2260200A2260200A2260200FE
:10CA1000A226020076260200A2260200A22602001A
:10CA200076260200A2260200AA260200AA260200FA
:10CA3000762602007626020076260200AA2602004A
:10CA4000AA260200AA260200762602007626020006
:10CA500076260200A2260200A22602006C2C02000A
:10CA60005A2C02005A2C02005A2C02005A2C0200A6
:10CA7000702C02006C2C0200662C0200662C020056
:10CA80005A2C02005A2C02005A2C02005A2C020086
:10CA90005A2C02005A2C02005A2C02005A2C020076
:10CAA0005A2C02005A2C02005A2C02005A2C020066
:10CAB0005A2C02005A2C02005A2C02006C2C020044
:10CAC0005A2C02005A2C02005A2C02005A2C020046
:10CAD0005A2C02005A2C02005A2C02005A2C020036
:10CAE0005A2C02005A2C02005A2C02005A2C020026
:10CAF0005A2C02005A2C02006C2C02005A2C020004
:10CB00005A2C02005A2C02005A2C02005A2C020005
:10CB10005A2C02005A2C02005A2C02005A2C0200F5
:10CB20006C2C0200662C02005A2C02005A2C0200C7
:10CB30005A2C02005A2C02005A2C02005A2C0200D5
:10CB40005A2C02005A2C02005A2C02005A2C0200C5
:10CB50005A2C02005A2C02006C2C02005A2C0200A3
:10CB60005A2C02005A2C02005A2C02006C2C020093
:10CB70005A2C02006C2C02005A2C02005A2C020083
:10CB80006C2C02006C2C0200DE2E0200662F0200CC
:10CB9000EE2E0200662F0200662F0200662F0200B2
:10CBA000662F0200AE2E0200662F0200DE2E02006B
:10CBB000662F0200662F0200662F0200662F020019
:10CBC000942E020024320200243202002432020099
:10CBD00024320200243202002432020024320200F5
:10CBE000243202002432020024320200D831020032
:10CBF000D8310200D8310200D8310200D831020009
:10CC0000D8310200D83102002E320200D8310200A1
:10CC10006C320200D2320200D831020086320200A9
:10CC2000B8320200D8310200D8310200D8310200F7
:10CC3000D8310200D8310200F6320200243202005C
:10CC40008E3302005A330200D831020074330200DE
:10CC5000A8330200EC3302001C340200D831020079
:10CC6000D8310200D8310200D8310200243202004B
:10CC7000D8310200D8310200D8310200D831020088
:10CC8000D8310200D83102003E3402003E340200A6
:10CC90003E3402003E3402003E3402003E340200C4
:10CCA0003E3402003E3402003E3402003E340200B4
:10CCB000D83102003E3402003E3402003E3402000D
:10CCC0003E340200D8310200D8310200D8310200CF
:10CCD0003E3402003E340200F23102003E340200D3
:10CCE0003E3402003E3402003E3402003E34020074
:10CCF00088350200D8310200D8310200D831020054
:10CD0000D8310200D8310200D8310200D8310200F7
:10CD1000D8310200D8310200D8310200D8310200E7
:10CD2000D8310200D8310200AE310200D831020001
:10CD3000D8310200D8310200D8310200D8310200C7
:10CD4000D8310200D8310200D8310200D8310200B7
:10CD5000D8310200D8310200D83102007C350200FF
:10CD6000D8310200D83102004635020010360200E8
:10CD7000F6350200D8310200AE34020078340200E9
:10CD8000D8310200D8310200D8310200D831020077
:10CD900052360200D83102003C360200D83102007F
:10CDA000D831020018350200AE310200D83102003D
:10CDB000DC340200E6390200BC380200BC38020054
:10CDC000BC380200BC380200BC380200BC3802008B
:10CDD000BC380200BC380200BC380200BC3802007B
:10CDE000BC380200BC380200BC380200BC3802006B
:10CDF000BC380200BC380200CA390200BC3802004C
:10CE0000FC390200BC380200B6390200BC3802000E
:10CE1000BC380200BC380200BC380200BC3802003A
:10CE2000BC380200BC380200BC380200BC3802002A
:10CE3000BC380200BC380200BC380200BC3802001A
:10CE4000BC380200BC380200BC380200BC3802000A
:10CE5000BC380200BC380200BC380200BC380200FA
:10CE6000BC380200BC380200BC380200BC380200EA
:10CE7000BC380200BC38020030390200263A0200F9
:10CE8000BC380200BC380200783A0200BC3802000C
:10CE9000643A0200723B02005E3B0200BC380200B2
:10CEA000BC380200BC380200BC380200BC380200AA
:10CEB000BC380200BC380200BC3802004A3B020009
:10CEC000323B0200BC3802001A3B0200063B020063
:10CED000BC380200BC380200BC380200BC3802007A
:10CEE000BC380200BC380200BC380200BC3802006A
:10CEF000BC380200BC380200BC380200D43A020040
:10CF0000BC380200BC380200BC380200BC38020049
:10CF1000B03A0200BC380200BC380200BC38020043
:10CF2000BC380200BC380200BC380200BC38020029
:10CF3000BC380200BC380200BC380200BC38020019
:10CF4000BC380200BC3802008C3A02002C390200C6
:10CF500026390200263902002C3902002C39020041
:10CF60002C3902002C3902006E3802006E380200A3
:10CF70002C3902002C3902002C3902002C39020015
:10CF80002C3902002C3902002C3902002C39020005
:10CF90002C3902002C3902002C3902002C390200F5
:10CFA0002C3902002C3902002C3902002C390200E5
:10CFB0002C3902002C3902002C3902002C390200D5
:10CFC0002C3902002C3902002C3902002C390200C5
:10CFD0002C3902002C3902002C3902002C390200B5
:10CFE0002C3902002C3902002C3902002C390200A5
:10CFF0002C3902002C3902002C3902002C39020095
:10D000002C3902002C3902002C3902002C39020084
:10D010002C3902002C3902006E380200AE4D02009D
:10D02000384D0200384D0200DA4B0200CE4E0200AD
:10D030009E4E0200664F0200D04B0200A44B02003D
:10D04000AE4A02001A4B0200444A0200DE490200C6
:10D050001249020078490200AC480200464802002A
:10D060005A470200E0470200F44602008E460200E2
:10D07000BE4502002446020058450200EE4402006C
:10D08000BA440200BA440200BA44020068440200F2
:10D0900068440200684402006844020068440200D8
:10D0A000684402006844020022580200225802002C
:10D0B0006844020068440200A2570200965702002A
:10D0C00060570200AE58020070580200FC53020084
:10D0D0007058020078530200785302002053020077
:10D0E00048520200BA520200E2510200D651020038
:10D0F000AA5102009251020086510200EE5602002F
:10D10000E2560200E256020050560200505602005B
:10D11000EA550200D4550200B05502002E55020017
:10D12000A8540200EC5A0200885A0200505B020028
:10D13000B85B0200BC590200245A020020510200D0
:10D1400044500200D44F02002C4E0200A8440200BA
:10D15000A8440200D06A0200C46A0200B86A020051
:10D16000AC6A0200A06A0200147102001675020087
:10D17000167502001675020016750200167502007B
:10D18000167502001675020016750200167502006B
:10D19000167502001675020016750200167502005B
:10D1A000167502001675020016750200167502004B
:10D1B000167502001675020016750200167502003B
:10D1C000367102009C710200027202003671020088
:10D1D0009C7102000272020068720200A0720200DA
:10D1E0001E7302004E730200767302007E7302000B
:10D1F00086730200EE7302001675020016750200B7
:10D20000167502001675020076740200167502008B
:10D21000B07002007400000080D90200030000001A
:10D2200080D90200030000000000000000000000A0
:10D23000610000006CDC02000E0000006CDC0200EB
:10D240000E0000007CDC020009000000620000000B
:10D2500088DC02001100000088DC020011000000E0
:10D260009CDC02000C00000073000000ACDC02003B
:10D270000B000000B8DC0200460000009CDC02004D
:10D280000C0000006900000000DD02000C0000003E
:10D2900010DD02003100000044DD02000D0000003E
:10D2A0006F00000054DD02000C00000064DD02008D
:10D2B0003100000098DD02000D0000006400000055
:10D2C000A8DD02000D000000B8DD02003200000001
:10D2D000ECDD02000E000000E4DF02000B000000A5
:10D2E000E4DF02000B00000000000000F0DF02009D
:10D2F00004000000F8DF0200070000000700000043
:10D3000000E002000400000008E002000400000049
:10D310000000000010E002000600000010E0020023
:10D32000060000000800000018E002000B000000EA
:10D3300018E002000B0000000800000024E00200DA
:10D340000500000024E002000500000008000000C5
:10D350002CE002000A0000002CE002000A0000009D
:10D360000800000038E002000D00000038E0020074
:10D370000D0000000000000048E002000300000073
:10D3800048E0020003000000010000004CE0020041
:10D390000C0000005CE00200080000000200000039
:10D3A000000000000000000000000000000000007D
:10D3B0000000000068E002000400000068E00200D5
:10D3C000040000000300000070E002000D000000F7
:10D3D00070E002000D0000000400000080E0020088
:10D3E0000800000080E002000800000000000000CB
:10D3F0008CE00200110000008CE00200110000002F
:10D40000000000000000000000000000000000001C
:10D41000000000000000000000000000000000000C
:10D4200000000000000000000000000000000000FC
:10D4300000000000000000000000000000000000EC
:10D44000A0E0020005000000A0E0020005000000CE
:10D4500000000000A8E002000E000000A8E00200AA
:10D460000E000000000000000000000000000000AE
:10D47000000000000000000000000000B8E0020012
:10D4800004000000B8E002000400000009000000F1
:10D49000C0E002000700000000E0020004000000FD
:10D4A00000000000C8E002000900000068E002007F
:10D4B0000400000005000000D4E00200120000009B
:10D4C000D4E0020012000000060000009CDB020015
:10D4D000030000009CDB02000300000000000000CD
:10D4E000E8E0020009000000E8E002000900000096
:10D4F00000000000F4E0020009000000F4E0020077
:10D50000090000000000000000E102000A00000025
:10D5100000E102000A000000000000000CE102002F
:10D52000040000000CE102000400000008000000FC
:10D5300014E102000800000014E1020008000000ED
:10D540000000000020E102000800000020E10200CD
:10D5500008000000000000002CE1020011000000A3
:10D560002CE102001100000000000000FCDD0200C0
:10D5700000DE0200020000000200000004DE0200E3
:10D5800008DE020001000000020000000CDE0200C4
:10D5900040DC020002000000020000004CDB020040
:10D5A00010DE0200010000000100000014DE020095
:10D5B00010DE0200010000000200000018DE020080
:10D5C0001CDE0200080000000100000028DE02004E
:10D5D0001CDE020008000000010000002CDE02003A
:10D5E00030DE02000A0000000200000090D90200B4
:10D5F0003CDE0200020000000200000040DE0200EB
:10D6000044DE0200010000000200000048DE0200CB
:10D610004CDE0200010000000100000050DE0200AC
:10D6200054DE0200020000000200000058DE02008A
:10D630005CDE0200090000000100000068DE02005C
:10D640006CDE02000C000000020000007CDE020024
:10D6500080DE0200010000000100000084DE020004
:10D6600088DE0200070000000100000090DE0200DA
:10D6700094DE0200020000000200000094D90200C3
:10D6800098DE020001000000020000009CDE0200A3
:10D69000A0DE02000100000002000000A4DE020083
:10D6A000A8DE02000200000002000000ACDE020062
:10D6B000B0DE02000100000002000000B4DE020043
:10D6C000B8DE02000200000002000000BCDE020022
:10D6D000C0DE0200020000000200000050DB020079
:10D6E000A8D902000200000001000000C4DE020010
:10D6F00040DD0200010000000200000054DB0200D7
:10D70000CCD902000200000002000000C8DE0200C6
:10D71000CCDE0200030000000200000014E0020062
:10D72000D0DE020002000000020000008CD90200DE
:10D73000D4DE02000B00000001000000E0DE020069
:10D74000E4DE02000200000002000000E8DE020049
:10D75000ECDE02000100000002000000F0DE02002A
:10D76000F4DE02000200000002000000F8DE020009
:10D77000FCDE0200020000000200000000DF0200E8
:10D7800004DF0200010000000200000008DF0200C8
:10D7900080DE020001000000020000000CDF020039
:10D7A00010DF0200020000000100000014DF020090
:10D7B00018DF0200050000000300000020DF020067
:10D7C00024DF02000200000002000000E4E002008A
:10D7D00004DF0200010000000100000028DF020059
:10D7E0002CDF0200010000000100000030DF020019
:10D7F00034DF0200030000000300000038DF0200F5
:10D800003CDF0200020000000200000040DF0200D6
:10D8100044DF0200020000000200000078DC020089
:10D8200048DF020001000000020000004CDF02009F
:10D8300050DF0200020000000200000054DF02007E
:10D8400058DF020001000000020000005CDF02005F
:10D8500060DF0200030000000200000064DF02003D
:10D8600068DF020002000000010000006CDF02001F
:10D8700058DF0200010000000100000098D90200FA
:10D8800070DF020002000000020000009CD90200CC
:10D8900074DF0200010000000300000078DF0200D6
:10D8A0007CDF0200020000000200000080DF0200B6
:10D8B00084DF0200030000000200000088DF020095
:10D8C0008CDF02001000000002000000A0DF020058
:10D8D000A4DF02000100000002000000A8DF020037
:10D8E000ACDF02000200000002000000B0DF020016
:10D8F000B4DF02000B0000000200000038DE02006E
:10D90000C0DF02000700000001000000C8DF0200C5
:10D91000C0DF02000700000001000000CCDF0200B1
:10D92000D0DF02000500000000000000D8DF020088
:10D93000DCDF020006000000010000000000000023
:10D940000000000000000000000000005F474C4F96
:10D9500042414C5F0000000028616E6F6E796D6F70
:10D960007573206E616D65737061636529000000D9
:10D97000737472696E67206C69746572616C000003
:10D98000737464006175746F000000006C690000BE
:10D99000636C000064740000707400007175000016
:10D9A0005B6162693A0000003A3A00007B64656698
:10D9B00061756C742061726723000000256C64003F
:10D9C0007D3A3A004A417272617900005B5D000065
:10D9D000767461626C6520666F7220005654542024
:10D9E000666F722000000000636F6E73747275635F
:10D9F00074696F6E20767461626C6520666F722048
:10DA0000000000002D696E2D000000007479706523
:10DA1000696E666F20666F72200000007479706511
:10DA2000696E666F206E616D6520666F7220000002
:10DA300074797065696E666F20666E20666F7220FD
:10DA4000000000006E6F6E2D7669727475616C2037
:10DA50007468756E6B20746F20000000636F7661D0
:10DA60007269616E742072657475726E2074687567
:10DA70006E6B20746F2000006A61766120436C61D8
:10DA8000737320666F72200067756172642076611F
:10DA9000726961626C6520666F722000544C53207D
:10DAA000696E69742066756E6374696F6E20666F47
:10DAB00072200000544C53207772617070657220A0
:10DAC00066756E6374696F6E20666F722000000069
:10DAD0007265666572656E63652074656D706F72E0
:10DAE000617279202300000068696464656E2061BA
:10DAF0006C69617320666F72200000006E6F6E2D7E
:10DB00007472616E73616374696F6E20636C6F6EA3
:10DB10006520666F722000005F5361742000000072
:10DB20005F416363756D00005F467261637400005E
:10DB30002C2000006F70657261746F72000000002D
:10DB40006F70657261746F72200000006164000084
:10DB50006773000069780000203A20006E65772026
:10DB600000000000756C00006C6C0000756C6C00AF
:10DB700066616C73650000007472756500000000DA
:10DB80006A617661207265736F757263652000004B
:10DB90006465636C74797065202800002E2E2E0059
:10DBA00074686973000000007B7061726D2300006F
:10DBB000676C6F62616C20636F6E737472756374EF
:10DBC0006F7273206B6579656420746F20000000AC
:10DBD000676C6F62616C2064657374727563746FD7
:10DBE0007273206B6579656420746F2000000000FB
:10DBF0007B6C616D626461280000000029230000D5
:10DC00007B756E6E616D65642074797065230000AC
:10DC1000205B636C6F6E6520000000003E280000F2
:10DC200020726573747269637400000020766F6CF3
:10DC30006174696C6500000020636F6E737400008E
:10DC400026260000636F6D706C6578200000000070
:10DC5000696D6167696E6172792000003A3A2A0045
:10DC6000205F5F766563746F722800007374643A96
:10DC70003A616C6C6F6361746F720000616C6C6F01
:10DC80006361746F720000007374643A3A62617386
:10DC900069635F737472696E670000006261736923
:10DCA000635F737472696E67000000007374643A96
:10DCB0003A737472696E67007374643A3A6261739E
:10DCC00069635F737472696E673C636861722C206C
:10DCD0007374643A3A636861725F747261697473F1
:10DCE0003C636861723E2C207374643A3A616C6CD8
:10DCF0006F6361746F723C636861723E203E000026
:10DD00007374643A3A6973747265616D000000005F
:10DD10007374643A3A62617369635F6973747265BC
:10DD2000616D3C636861722C207374643A3A636875
:10DD300061725F7472616974733C636861723E20E2
:10DD40003E00000062617369635F697374726561AC
:10DD50006D0000007374643A3A6F73747265616D9C
:10DD6000000000007374643A3A62617369635F6F24
:10DD700073747265616D3C636861722C20737464A6
:10DD80003A3A636861725F7472616974733C636884
:10DD900061723E203E00000062617369635F6F73D1
:10DDA000747265616D0000007374643A3A696F7350
:10DDB000747265616D0000007374643A3A62617355
:10DDC00069635F696F73747265616D3C63686172EA
:10DDD0002C207374643A3A636861725F747261698B
:10DDE00074733C636861723E203E00006261736937
:10DDF000635F696F73747265616D0000614E00004E
:10DE0000263D0000615300003D00000061610000FC
:10DE100026000000616E000061740000616C69679B
:10DE20006E6F662000000000617A000063630000EE
:10DE3000636F6E73745F6361737400002829000060
:10DE4000636D00002C000000636F00007E00000086
:10DE5000645600002F3D00006461000064656C653D
:10DE600074655B5D200000006463000064796E618E
:10DE70006D69635F63617374000000006465000096
:10DE80002A000000646C000064656C657465200005
:10DE9000647300002E2A00002E000000647600004B
:10DEA0002F000000654F00005E3D0000656F000020
:10DEB0005E000000657100003D3D000067650000E8
:10DEC0003E3D0000677400006C5300003C3C3D0088
:10DED0003C3D00006F70657261746F7222222000F9
:10DEE0006C7300003C3C00006C7400003C000000BF
:10DEF0006D4900002D3D00006D4C00002A3D0000E2
:10DF00006D6900002D0000006D6C00006D6D00005B
:10DF10002D2D00006E6100006E65775B5D000000D6
:10DF20006E650000213D00006E74000021000000BD
:10DF30006E7700006E6577006F5200007C3D000038
:10DF40006F6F00007C7C00007C000000704C0000C3
:10DF50002B3D0000706C00002B000000706D000075
:10DF60002D3E2A00707000002B2B00007073000003
:10DF70002D3E00003F000000724D0000253D0000D6
:10DF8000725300003E3E3D00726300007265696E90
:10DF9000746572707265745F636173740000000071
:10DFA000726D000025000000727300003E3E00000C
:10DFB000736300007374617469635F6361737400F9
:10DFC00073697A656F662000737A000074720000CE
:10DFD0007468726F77000000747700007468726F65
:10DFE000772000007369676E656420636861720062
:10DFF000626F6F6C00000000626F6F6C65616E0095
:10E0000063686172000000006279746500000000BE
:10E01000646F75626C6500006C6F6E6720646F756D
:10E02000626C6500666C6F61740000005F5F666C17
:10E030006F61743132380000756E7369676E6564A4
:10E040002063686172000000696E7400756E736908
:10E05000676E656420696E7400000000756E7369F8
:10E06000676E6564000000006C6F6E670000000062
:10E07000756E7369676E6564206C6F6E6700000073
:10E080005F5F696E7431323800000000756E73692D
:10E09000676E6564205F5F696E743132380000001E
:10E0A00073686F7274000000756E7369676E6564E3
:10E0B0002073686F72740000766F6964000000005E
:10E0C00077636861725F74006C6F6E67206C6F6E4F
:10E0D00067000000756E7369676E6564206C6F6E13
:10E0E00067206C6F6E670000646563696D616C33F7
:10E0F00032000000646563696D616C3634000000B5
:10E10000646563696D616C313238000068616C660A
:10E11000000000006368617231365F740000000027
:10E120006368617233325F74000000006465636C81
:10E1300074797065286E756C6C70747229000000BB
:10E14000248A0200D6890200048A02005E89020045
:10E15000048A0200FA890200048A02005E89020031
:10E16000D6890200D6890200FA8902005E8902007F
:10E170005689020056890200568902000A8A020066
:10E18000C88D0200C28D0200C28D0200B88D02004F
:10E19000188D0200188D0200AE8D0200B88D0200AD
:10E1A000188D0200AE8D0200188D0200B88D02009D
:10E1B000168D0200168D0200168D0200508E020090
:10E1C0008C9B0200289B0200709B0200569A020062
:10E1D000709B0200649B0200709B0200569A020032
:10E1E000289B0200289B0200649B0200569A0200B2
:10E1F0004C9A02004C9A02004C9A0200B09D020018
:10E200005CA402004AA602004AA602003CA4020046
:10E2100026A3020026A302002EA402003CA40200B2
:10E2200026A302002EA4020026A302003CA40200A2
:10E2300024A3020024A3020024A3020052A6020089
:10E2400043000000F0200020232D302B2000686CBC
:10E250004C00656667454647003031323334353609
:10E260003738394142434445460030313233343542
:10E2700036373839616263646566000020202020EB
:10E280002020202020282828282820202020202066
:10E290002020202020202020202020208810101046
:10E2A000101010101010101010101010040404049E
:10E2B0000404040404041010101010101041414113
:10E2C000414141010101010101010101010101017E
:10E2D0000101010101010110101010101042424211
:10E2E000424242020202020202020202020202024E
:10E2F00002020202020202101010102000000000B0
:10E30000000000000000000000000000000000000D
:10E3100000000000000000000000000000000000FD
:10E3200000000000000000000000000000000000ED
:10E3300000000000000000000000000000000000DD
:10E3400000000000000000000000000000000000CD
:10E3500000000000000000000000000000000000BD
:10E3600000000000000000000000000000000000AD
:10E37000000000000000000000000000000000009D
:10E38000000000000000000000000000000000008D
:10E39000000000000000000000000000000000007D
:10E3A000000000000000000000000000000000006D
:10E3B000000000000000000000000000000000005D
:10E3C000000000000000000000000000000000004D
:10E3D000000000000000000000000000F8B5C0468A
:10E3E000F8BC08BC9E467047E9F001005DF50100ED
:10E3F000B5FB0100FDFC010031050200F8B5C04687
:0CE40000F8BC08BC9E467047C1F001004B
:10E40C00000000005000000080C60200FFFFC5E2C3
:10E41C00C56DB5DFFB48D2B060D0F5A71096E00112
:10E42C000400000088C602006C20002000000000E0
:10E43C00D9240200D9240200D924020000000000D3
:10E44C0000000000000000000000000000000000C0
:10E45C000000000000000000D924020000000000B1
:10E46C0000000000D9240200D924020000000000A2
:10E47C000000000000000000000000000000000090
:10E48C000000000000000000000000000000000080
:10E49C000000000000000000000000000000000070
:10E4AC000000000000000000000000000000000060
:10E4BC000000000000000000000000000000000050
:10E4CC000000000000000000000000000000000040
:10E4DC000000000000000000000000000000000030
:10E4EC00000000000000000000000000A925020050
:10E4FC00000000007CE302009CE30200BCE302008D
:10E50C0000000000000000000000000000000000FF
:10E51C0040E20200000000000000000000000000CB
:10E52C0000000000000000000000000000000000DF
:10E53C0000000000000000000000000000000000CF
:10E54C0000000000000000000000000000000000BF
:08E55C00F02000207BE2020028
:040000031000F000F9
:00000001FF
