# Supplementary material for: IntensityCheck – The light measuring app for microscope performance checks and consistent fluorescence imaging
Source: PLoS One. 2019 Mar 28;14(3):e0214659. doi: 10.1371/journal.pone.0214659 (PMC6438524; doi:10.1371/journal.pone.0214659)
Supplement: S3 File — (ZIP) [file pone.0214659.s010.zip]

Archive with 40 entries (29 files):
- www/_notes/
- www/_notes/index.html.mno
- www/evothings.json
- www/index.html
- www/libs/
- www/libs/evothings/
- www/libs/evothings/easyble/
- www/libs/evothings/easyble/easyble.js
- www/libs/evothings/evothings.js
- www/libs/evothings/rfduinoble/
- www/libs/evothings/rfduinoble/rfduinoble.js
- www/libs/evothings/util/
- www/libs/evothings/util/util.js
- www/libs/jquery/
- www/libs/jquery/jquery.js
- www/libs/jquery/version.txt
- www/ui/
- www/ui/css/
- www/ui/css/evothings-app.css
- www/ui/fonts/
- www/ui/fonts/ProximaNova.css
- www/ui/fonts/ProximaNova-Black-webfont.eot
- www/ui/fonts/ProximaNova-Black-webfont.svg
- www/ui/fonts/ProximaNova-Black-webfont.ttf
- www/ui/fonts/ProximaNova-Black-webfont.woff
- www/ui/fonts/ProximaNova-Bold-webfont.eot
- www/ui/fonts/ProximaNova-Bold-webfont.svg
- www/ui/fonts/ProximaNova-Bold-webfont.ttf
- www/ui/fonts/ProximaNova-Bold-webfont.woff
- www/ui/fonts/ProximaNova-Reg-webfont.eot
- www/ui/fonts/ProximaNova-Reg-webfont.svg
- www/ui/fonts/ProximaNova-Reg-webfont.ttf
- www/ui/fonts/ProximaNova-Reg-webfont.woff
- www/ui/images/
- www/ui/images/arrow-left.svg
- www/ui/images/arrow-right.svg
- www/ui/images/IntensityCheck_banner4.png
- www/ui/images/logo.svg
- www/ui/images/menu.svg
- www/where-is-the-arduino-code.txt
