# Supplementary material for: IntensityCheck – The light measuring app for microscope performance checks and consistent fluorescence imaging
Source: PLoS One. 2019 Mar 28;14(3):e0214659. doi: 10.1371/journal.pone.0214659 (PMC6438524; doi:10.1371/journal.pone.0214659)
Supplement: S3 File — (ZIP) [file pone.0214659.s010.zip › www/_notes/index.html.mno]

<?xml version="1.0" encoding="utf-8" ?>
<info>
	<infoitem key="MMGuideColor" value="#00FF00" />
	<infoitem key="MMGuideVisible" value="false" />
	<infoitem key="MMGuideLocked" value="false" />
	<infoitem key="MMSnapToGuide" value="true" />
	<infoitem key="MMGuidesSnapToElements" value="true" />
	<infoitem key="MMDistanceColor" value="#0000FF" />
	<infoitem key="MMGuideCount" value="0" />
</info>
