# Supplementary material for: IntensityCheck – The light measuring app for microscope performance checks and consistent fluorescence imaging
Source: PLoS One. 2019 Mar 28;14(3):e0214659. doi: 10.1371/journal.pone.0214659 (PMC6438524; doi:10.1371/journal.pone.0214659)
Supplement: S3 File — (ZIP) [file pone.0214659.s010.zip › www/ui/css/evothings-app.css]

/* Common styles for Evothings examples and client. */

@import '../fonts/ProximaNova.css';

html, body {
	height: 100%;
	margin: 0;
	padding: 0;

	font-family: 'Proxima Nova Regular', sans-serif;
	font-weight: normal;

	background: rgb(255,255,255);

	-webkit-touch-callout: none;
	-webkit-user-select: none;
	-khtml-user-select: none;
	-moz-user-select: none;
	-ms-user-select: none;
	user-select: none;
	-webkit-tap-highlight-color: rgba(0,0,0,0);
}
body {
	margin: 0 0.9em 0 0.9em;
	font-size: 150%;
	font-size: 7.5vw;
}

/* Add a top margin to the content corresponding to the height of the header. */
body::before {
	display: block;
	width: 100%;
	height: 1.1em; /* Should correspond to header's height. */
	margin-bottom: 0.4em;

	content: '\0000a0'; /* Non-breaking space (&nbsp;) */
	font-size: 180%; /* Same as the header's font size. */
	line-height: 200%; /* Slighly more than the header's line-height. */
}

/* Add a bottom margin. */
body::after {
	display:block;
	content: '';
	height: 1em;
}

/*  ----------------------------------------------------------
								HEADER
	---------------------------------------------------------- */

/* The header's height is determined by the contained text's font size. */
header {
	box-sizing: border-box; /* Width & height includes padding & border. */

	position: fixed;
	top: 0;
	left: 0;
	right: 0;

	width: 100%;
	height: 1.1em;

	/* Left and right margins should correspond to body margins. */
	margin: 0 0 3.45% 0;
	/* Left padding should correspond to the back button's width. */
	padding: 1% 2% 1% 2%;

	font-size: 180%;
	line-height: 100%;
	text-align: center;
	vertical-align: middle;

	background: #f3f3f3;

	z-index: 1000;
}
header button {
	display: block;
	position: absolute;
	top: 50%;
	max-height: 70%;

	margin: 0;

	font-size: 30%;

	-webkit-transform: translateY(-50%);
	-ms-transform: translateY(-50%);
	transform: translateY(-50%);
}
header button.back {
	position: absolute;
	/*left: 6.25%;*/
	left: 0.9em;

	width: 10%;
	height: 100%;
	margin: 0;
	padding: 0;

	/* Font size is percentage of the header's font size. */
	font-size: 50%;
	color: #000;

	text-align: left;

	background: none;

	border-radius: 0;
	border: none;

	box-shadow: none;
}
header button.back img {
	height: 0.5em;
}
header img.logotype {
	position: absolute;
	top: 50%;
	left: 0;
	right: 0;

	/*height: 60%;*/
	height: 65%;
	

	margin: 0 auto;

	-webkit-transform: translateY(-50%);
	-ms-transform: translateY(-50%);
	transform: translateY(-50%);
}

/*  ----------------------------------------------------------
								MENU
	---------------------------------------------------------- */

header button#menu-button {
	position: absolute;
	right: 0.9em;

	width: 10%;
	height: 100%;
	max-height: 100%;
	margin: 0;
	padding: 0;
	/*padding: 0 6.25% 0 0;*/

	/* Font size is percentage of the header's font size. */
	font-size: 50%;
	color: #000;

	text-align: right;

	background: none;

	border-radius: 0;
	border: none;

	box-shadow: none;
}
header button#menu-button img {
	height: 34%;
}
header button#menu-button:focus {
	pointer-events: none;
	outline: none;
}
header button#menu-button:focus::-moz-focus-inner {
	border: 0;
}
header button#menu-button:focus + menu {
	opacity: 1;
	visibility: visible;
}
header menu {
	display: block;
	position: absolute;
	top: 100%;
	right: 0;

	margin: 0;
	padding: 0;

	background: #f3f3f3;

	opacity: 0;
	visibility: hidden;
	transition: visibility 0.5s;
}

header menu menuitem {
	display: block;

	padding: 0 1em 0 1em;

	font-family: 'Proxima Nova Bold';
	font-size: 35%;
	text-align: right;
}

header h1 {
	width: 100%;
	margin: 0;
	padding: 0;

	font-size: inherit;
	line-height: inherit;
	font-weight: normal;
	text-align: center;
	vertical-align: middle;
	color: #eee;

	overflow: hidden;
	white-space: nowrap;
	text-overflow: ellipsis;
}

/*  ----------------------------------------------------------
							MAIN CONTENT
	---------------------------------------------------------- */

main {
	z-index: 0;
}

main footer {
	box-sizing: border-box; /* Width & height includes padding & border. */

	position: fixed;
	bottom: 0;

	width: 100%;

	margin: 0 -5% 0 -5%;
	padding: 0 5% 0 5%;

	background-color: #fff;

	box-shadow: inset 0 5px 9px -9px #000;

	z-index: 2;
}

input {
	margin: 0;
	padding: 0;

	border: none;

	font-family: inherit;
	font-size: 63%;
}

input[type="text"],input[type="url"] {
	width: 50%;

	padding: 7px 14px 7px 14px;

	font-family: inherit;
	font-size: 63%;
	color: #000;

	border-radius: 4px;
	border: none;

	background-color: #f3f3f3; /* Default color: "Arctic". */
}

textarea {
	box-sizing: border-box; /* Width & height includes padding & border. */
	width: 100%;

	padding: 7px 14px 7px 14px;

	border-radius: 4px;
	border: none;

	font-family: inherit;
	font-size: 63%;
	line-height: 1.5;

	background-color: #f3f3f3; /* Default color: "Arctic". */
}

button.clear {
	margin-left: 1%;
	background-color: #e15a64; /* Default color: "Soft Red". */
}

button,
input.btn-group + label,
.button {
	display: inline-block;
	box-sizing: border-box; /* Width & height includes padding & border. */

	font-family: 'Proxima Nova Black';
	font-size: inherit;
	line-height: 100%;
	text-align: center;
	text-transform: uppercase;

	color: #fff;

	margin: 0.5em 0 0.5em 0;
	padding: 9px 13px 8px 13px;

	border-radius: 4px;
	border: none;

	box-shadow: none;

	background-color: #b9b9b9; /* Default color: "Charcoal" */
}
body > button,
body > input.btn-group + label,
main > button,
main > input.btn-group + label {
	font-size: 63% !important;
}
button:active, button.pressed,
input.btn-group:active + label, input.btn-group + label:active,
input.btn-group:checked + label {
	box-shadow: inset 0 8px 9px -9px #000;
	background-color: #9d9d9d; /* Default color: "Charcoal" */
}
button:focus,
input.btn-group:focus {
	outline: none;
}

button.wide,
input.btn-group.wide + label,
input.btn-group + label.wide {
	width: 100%;
}

button.big,
input.btn-group.big + label,
input.btn-group + label.big {
	font-size: 150%;
	line-height: 3.0;
}

/*  Input with class btn-group should be accompanied by a label acting as a
	button. */
input.btn-group {
	display: none;
}

canvas {
	padding: 7px;

	border-radius: 4px;
	border: none;

	background-color: #f3f3f3; /* Default color: "Arctic" */
}

figcaption {
	font-size: 63%;
}

h1 {
	padding: 0;
	margin: 1em 0 0 0;

	font-family: 'Proxima Nova Black';
	font-size: 100%;
	line-height: 1.5;

	vertical-align: middle;
}
header + h1, body h1:first-child, main h1:first-child, article h1:first-child {
	margin-top: 0;
}

h2,h3,h4,h5,h6 {
	margin: 1em 0 0 0;
	padding: 0;

	font-family: 'Proxima Nova Bold';
	font-size: 63%;

	line-height: 1.5;

	vertical-align: middle;
}

a {
	color: #52afb8; /* Default color: "Blue Hue" (dark variant) */
}

p {
	margin: 0.4em 0 0.4em 0;
	padding: 0;

	font-size: 63%;
	line-height: 1.5;
}

table {
	table-layout: fixed;
	width: 100%;
	font-size: 63%;
	text-align: left;
}
thead {
	font-family: 'Proxima Nova Bold';
}

strong {
	font-family: 'Proxima Nova Bold';
}

code {
	font-size: inherit;
}

ol,ul {
	list-style-type: none;
	list-style-position: inside;
	counter-reset: item;

	margin: 0.5em 0 0 0;
	padding: 0;

	font-size: 63%;
}
ol li, ul li {
	padding: 0.5em 0 0.5em 0;

	font-size: inherit;
	line-height: 1.5;
}
ol li:before {
	content: counter(item) ". ";
	counter-increment: item;
	font-family: 'Proxima Nova Bold';
}
ul.dynamic {
	list-style-type: none;
	padding: 0;
}
ul.dynamic li {
	padding: 4% 15% 4% 4%;

	border-radius: 4px;
	border: none;

	box-shadow: inset 0 -7px 12px -12px #000;

	background-color: #f3f3f3;
}
ul.dynamic li:last-child {
	box-shadow: none;
}
ul.dynamic li a {
	color: #000;
}
ul.dynamic.arrow li,
ul.dynamic li.arrow {
	background-image: url('../images/arrow-right.svg');
	background-position: 94% center; /* CSS 2 fallback */
	background-position: right 5% center; /* requires CSS 3 */
	background-size: 1em auto;
	background-repeat: no-repeat;
}

article {
	display: none;
	z-index: 2;

	font-size: 100%;
}


/*  ----------------------------------------------------------
								COLORS
	---------------------------------------------------------- */

/*  Color: "Soft Red"
	Class name: red
    ---------------- */
.color_softred { color: #e15a64; }
.bg_red, input.red, button.red, ul.red li, label.red,
input.red + label {
	background-color: #e15a64;
}
/* Downpressed button. */
button.red:active, button.red.pressed,
/* Input element with adjacent label. */
input.btn-group:active + label.red,
input.btn-group.red:active + label,
input.btn-group:checked + label.red,
input.btn-group.red:checked + label {
	background-color: #cb414b;
}

/*  Color: "Bright Light"
	Class name: yellow
    -------------------- */
.color_brightlight { color: #ecd53b; }
.bg_yellow, input.yellow, button.yellow, ul.yellow li, label.yellow,
input.yellow + label {
	background-color: #ecd53b;
}
/* Downpressed button. */
button.yellow:active, button.yellow.pressed,
/* Input element with adjacent label. */
input.btn-group:active + label.yellow,
input.btn-group.yellow:active + label,
input.btn-group:checked + label.yellow,
input.btn-group.yellow:checked + label {
	background-color: #d9c022;
}

/*  Color: "Wave Green"
	Class name: green
    ------------------ */
.color_wavegreen { color: #54dfb3; }
.bg_green, input.green, button.green, ul.green li, label.green,
input.green + label {
	background-color: #54dfb3;
}
/* Downpressed button. */
button.green:active, button.green.pressed,
/* Input element with adjacent label. */
input.btn-group:active + label.green,
input.btn-group.green:active + label,
input.btn-group:checked + label.green,
input.btn-group.green:checked + label {
	background-color: #3aca9c;
}

/*  Color: "Blue Hue"
	Clas name: blue
    ------------------ */
.color_bluehue { color: #6bc6ce; }
.bg_blue, input.blue, button.blue, ul.blue li, label.blue,
input.blue + label {
	background-color: #6bc6ce;
}
/* Downpressed button. */
button.blue:active, button.blue.pressed,
/* Input element with adjacent label. */
input.btn-group:active + label.blue,
input.btn-group.blue:active + label,
input.btn-group:checked + label.blue,
input.btn-group.blue:checked + label {
	background-color: #52afb8;
}

/*  Color: "Indigo"
	Class name: indigo
    ------------------ */
.color_indigo { color: #b48b9b; }
.bg_indigo, input.indigo, button.indigo, ul.indigo li, label.indigo,
input.indigo + label {
	background-color: #b48b9b;
}
/* Downpressed button. */
button.indigo:active, button.indigo.pressed,
/* Input element with adjacent label. */
input.btn-group:active + label.indigo,
input.btn-group.indigo:active + label,
input.btn-group:checked + label.indigo,
input.btn-group.indigo:checked + label {
	background-color: #9c7283;
}

/*  Color: "Arctic"
	Class name: arctic
    ------------------ */
.color_arctic { color: #f3f3f3; }
.bg_arctic, input.arctic, button.arctic, ul.arctic li,
input.arctic + label {
	background-color: #f3f3f3;
}
/* Downpressed button. */
button.arctic:active, button.arctic.pressed,
/* Input element with adjacent label. */
input.btn-group:active + label.arctic,
input.btn-group.arctic:active + label,
input.btn-group:checked + label.arctic,
input.btn-group.arctic:checked + label {
	background-color: #656565;
}

/*  Color: "Aluminium"
	Class name: aluminium
    ------------------ */
.color_aluminium { color: #e2e2e2 }
.bg_aluminium, input.aluminium, button.aluminium, ul.aluminium li,
input.aluminium + label {
	background-color: #e2e2e2;
}
/* Downpressed button. */
button.aluminium:active, button.aluminium.pressed,
 /* Input element with adjacent label. */
input.btn-group:active + label.aluminium,
input.btn-group.aluminium:active + label,
input.btn-group:checked + label.aluminium,
input.btn-group.aluminium:checked + label {
	background-color: #c0c0c0;
}

/*  Color: "Charcoal"
	Class name: charcoal
    ------------------ */
.color_charcoal { color: #b9b9b9; }
.bg_charcoal, input.charcoal, button.charcoal, ul.charcoal li,
input.charcoal + label {
	background-color: #b9b9b9;
}
/* Downpressed button. */
button.charcoal:active, button.charcoal.pressed,
/* Input element with adjacent label. */
input.btn-group:active + label.charcoal,
input.btn-group.charcoal:active + label,
input.btn-group:checked + label.charcoal,
input.btn-group.charcoal:checked + label {
	background-color: #9d9d9d;
}

/*  Color: "Stone"
	Class name: stone
    ------------------ */
.color_stone { color: #777777 }
.bg_stone, input.stone, button.stone, ul.stone li,
input.stone + label {
	background-color: #777777;
}
/* Downpressed button. */
button.stone:active, button.stone.pressed,
/* Input element with adjacent label. */
input.btn-group:active + label.stone,
input.btn-group.stone:active + label,
input.btn-group:checked + label.stone,
input.btn-group.stone:checked + label {
	background-color: #656565;
}

/*  Color: "Jet Black"
	Class name: jetblack
    ------------------ */
.color_black { color: #070707 }
.bg_black, input.black, button.black, ul.black li,
input.black + label {
	background-color: #070707;
}
/* Downpressed button. */
button.black:active, button.black.pressed,
/* Input element with adjacent label. */
input.btn-group:active + label.black,
input.btn-group.black:active + label,
input.btn-group:checked + label.black,
input.btn-group.black:checked + label {
	background-color: #000000;
}

@media	screen and (orientation: landscape) and (-webkit-min-device-pixel-ratio : 2),
		screen and (orientation: landscape) and (min--moz-device-pixel-ratio: 2),
		screen and (orientation: landscape) and (min-device-pixel-ratio : 2) {
	body { font-size: 4.5vw; }
}
