# Supplementary material for: IntensityCheck – The light measuring app for microscope performance checks and consistent fluorescence imaging
Source: PLoS One. 2019 Mar 28;14(3):e0214659. doi: 10.1371/journal.pone.0214659 (PMC6438524; doi:10.1371/journal.pone.0214659)
Supplement: S3 File — (ZIP) [file pone.0214659.s010.zip › www/ui/fonts/ProximaNova.css]

/*
 * Web Fonts from fontspring.com
 *
 * All OpenType features and all extended glyphs have been removed.
 * Fully installable fonts can be purchased at http://www.fontspring.com
 *
 * The fonts included in this stylesheet are subject to the End User License you purchased
 * from Fontspring. The fonts are protected under domestic and international trademark and 
 * copyright law. You are prohibited from modifying, reverse engineering, duplicating, or
 * distributing this font software.
 *
 * (c) 2010-2014 Fontspring
 *
 *
 *
 *
 * The fonts included are copyrighted by the vendor listed below.
 *
 * Vendor:      Mark Simonson Studio
 * License URL: http://www.fontspring.com/fflicense/mark-simonson-studio
 *
 *
 */

@font-face {
	font-family: 'Proxima Nova Regular';
	src: url('ProximaNova-Reg-webfont.eot');
	src: url('ProximaNova-Reg-webfont.eot?#iefix') format('embedded-opentype'),
		 url('ProximaNova-Reg-webfont.woff') format('woff'),
		 url('ProximaNova-Reg-webfont.ttf') format('truetype'),
		 url('ProximaNova-Reg-webfont.svg#proxima_nova_rgregular') format('svg');
	font-weight: normal;
	font-style: normal;
}

@font-face {
	font-family: 'Proxima Nova Bold';
	src: url('ProximaNova-Bold-webfont.eot');
	src: url('ProximaNova-Bold-webfont.eot?#iefix') format('embedded-opentype'),
		 url('ProximaNova-Bold-webfont.woff') format('woff'),
		 url('ProximaNova-Bold-webfont.ttf') format('truetype'),
		 url('ProximaNova-Bold-webfont.svg#proxima_nova_rgbold') format('svg');
	font-weight: bold;
	font-style: normal;
}

@font-face {
	font-family: 'Proxima Nova Black';
	src: url('ProximaNova-Black-webfont.eot');
	src: url('ProximaNova-Black-webfont.eot?#iefix') format('embedded-opentype'),
		 url('ProximaNova-Black-webfont.woff') format('woff'),
		 url('ProximaNova-Black-webfont.ttf') format('truetype'),
		 url('ProximaNova-Black-webfont.svg#proxima_nova_blblack') format('svg');
	font-weight: bolder;
	font-style: normal;
}
