# Supplementary material for: IntensityCheck – The light measuring app for microscope performance checks and consistent fluorescence imaging
Source: PLoS One. 2019 Mar 28;14(3):e0214659. doi: 10.1371/journal.pone.0214659 (PMC6438524; doi:10.1371/journal.pone.0214659)
Supplement: S3 File — (ZIP) [file pone.0214659.s010.zip › www/where-is-the-arduino-code.txt]

The folder with the Arduino .ino file is in the parent folder.

Each Arduino example has a parent folder with these child folders:
* one folder with the mobile app code files (HTML/JS)
* one folder with the Arduino sketch(es) to be loaded
  onto the microcontroller board using the Arduino IDE
