# Supplementary material for: IntensityCheck – The light measuring app for microscope performance checks and consistent fluorescence imaging
Source: PLoS One. 2019 Mar 28;14(3):e0214659. doi: 10.1371/journal.pone.0214659 (PMC6438524; doi:10.1371/journal.pone.0214659)
Supplement: S4 File — The installation of the app and how to use it is described in the S1 Text (ZIP) [file pone.0214659.s011.zip]

Archive with 1 entries (1 files):
- IntensityCheck.apk
